# Supplementary material for: Distinct bacterial community structures with abundant carbon degradation and sulfur metabolisms found in different sea-ice types from the Central Arctic Ocean
Source: Microbiol Spectr. 2025 Oct 8;13(11):e01291-25. doi: 10.1128/spectrum.01291-25 (PMC12584769; doi:10.1128/spectrum.01291-25)
Supplement: Supplemental tables — Tables S1 to S14. [file spectrum.01291-25-s0002.xlsx]

## Sheet: Main page
Supplementary information - methods
Distinct bacterial community structures with abundant carbon degradation and sulfur metabolisms found in different sea ice types from the Central Arctic Ocean
Authors:
Siddarthan Venkatachalam1*, Mats A. Granskog2, Rafael Gonçalves‐Araujo3, Dmitry V. Divine2, Puthiya Veettil Vipindas1, Thajudeen Jabir1, Ahammed Shereef1, Anand Jain1
Affiliations:
1Arctic Ecology and Biogeochemistry Section, National Centre for Polar and Ocean Research, Ministry of Earth Sciences (Govt. of India), Vasco-da-Gama, Goa, India.
2Norwegian Polar Institute, Fram Centre, Tromsø, Norway.
3National Institute for Aquatic Resources, Technical University of Denmark, Lyngby, Denmark.
*Corresponding author: Siddarthan Venkatachalam, Arctic Ecology and Biogeochemistry Section, National Centre for Polar and Ocean Research, Ministry of Earth Sciences (Govt. of India), Vasco-da-Gama, Goa, India.
Email: venkatachalam@ncpor.res.in

## Sheet: Table-S1
Table S1. Metadata of sampled sea-ice cores in the central Arctic Ocean along with physiochemical propertise os ice cores
								Nutrients concentrations
Sample Name	Location	Ice-core section	Ice-core number	Latitude	Longitude	Date of sampling	Ice age	NO2	NO3	NOx	PO4	SiO4
NP-1T	North Pole	Top	Ice-core 1	89° 53.916’ N	033° 50.814’ W	2022-07-29	First year ice	0.0520096	0.964799	1.01681	0.030174	0.421706
NP-1M	North Pole	Middle	Ice-core 1	89° 53.916’ N	033° 50.814’ W	2022-07-29	First year ice	0.107246	0.400164	0.50741	0.0401083	0.400893
NP-1B	North Pole	Bottom	Ice-core 1	89° 53.916’ N	033° 50.814’ W	2022-07-29	First year ice	0.0579138	0.285498	0.343412	0.0675031	0.639376
NP-2T	North Pole	Top	Ice-core 2	89° 53.916’ N	033° 50.814’ W	2022-07-29	First year ice	0.0598826	0.539412	0.599294	0.0177877	0.473563
NP-2M	North Pole	Middle	Ice-core 2	89° 53.916’ N	033° 50.814’ W	2022-07-29	First year ice	0.182681	0.478339	0.66102	0.0650097	0.504611
NP-2B	North Pole	Bottom	Ice-core 2	89° 53.916’ N	033° 50.814’ W	2022-07-29	First year ice	0.0539773	0.340024	0.394001	0.0925246	0.691193
AB-1T	Amundsen Basin	Top	Ice-core 1	86° 31.382’ N	005° 36.514’ W	2022-08-05	Second Year / Multi Year ice	0.0579138	0.14938	0.207294	0.040117	0.369657
AB-1M	Amundsen Basin	Middle	Ice-core 1	86° 31.382’ N	005° 36.514’ W	2022-08-05	Second Year / Multi Year ice	0.0362818	0.00304467	0.0393264	0.0600207	0.711823
AB-1B	Amundsen Basin	Bottom	Ice-core 1	86° 31.382’ N	005° 36.514’ W	2022-08-05	Second Year / Multi Year ice	0.0500423	0.018382	0.0684244	0.0900159	0.379947
AB-2T	Amundsen Basin	Top	Ice-core 2	86° 31.382’ N	005° 36.514’ W	2022-08-05	Second Year / Multi Year ice	0.0795912	0.218944	0.298536	0.0252155	0.369585
AB-2M	Amundsen Basin	Middle	Ice-core 2	86° 31.382’ N	005° 36.514’ W	2022-08-05	Second Year / Multi Year ice	0.0744065	0.391826	0.466233	0.0343551	0.98534
AB-2B	Amundsen Basin	Bottom	Ice-core 2	86° 31.382’ N	005° 36.514’ W	2022-08-05	Second Year / Multi Year ice	0.0917518	0.110951	0.202702	0.041979	0.668014
NB-1T	Nansen Basin	Top	Ice-core 1	83° 57.450’ N	22° 13.200’ E	2022-08-12	First year ice	0.0343212	0.908112	0.942434	0.00141547	0.691971
NB-1M	Nansen Basin	Middle	Ice-core 1	83° 57.450’ N	22° 13.200’ E	2022-08-12	First year ice	0.0229678	0.124597	0.147565	0.00393337	0.687939
NB-1B	Nansen Basin	Bottom	Ice-core 1	83° 57.450’ N	22° 13.200’ E	2022-08-12	First year ice	0.0362177	0.432456	0.468674	0.0394359	0.843321
NB-2T	Nansen Basin	Top	Ice-core 2	83° 57.450’ N	22° 13.200’ E	2022-08-12	First year ice	0.0324259	0.268121	0.300547	0.00393337	0.970826
NB-2M	Nansen Basin	Bottom	Ice-core 2	83° 57.450’ N	22° 13.200’ E	2022-08-12	First year ice	0.0305318	0.190284	0.220816	0.00393517	0.220171
NB-2B	Nansen Basin	Bottom	Ice-core 2	83° 57.450’ N	22° 13.200’ E	2022-08-12	First year ice	0.0248569	0.222434	0.247291	0.047067	0.257201
NOx = NO2 + NO3

## Sheet: Table-S2
Table S2. Summary of sequence reads generated among each sample using targetted full length 16S rRNA gene sequencing based approach
Sample Name	Unique reads	Duplicate reads	Total reads	Median read length (bp)
NP-1T	43532	71969	115501	1449
NP-1M	62644	97992	160636	1449
NP-1B	89915	133009	222924	1449
NP-2T	26753	26062	52815	1449
NP-2M	12637	8574	21211	1449
NP-2B	26868	25110	51978	1449
AB-1T	40911	53690	94601	1449
AB-1M	49987	66911	116898	1449
AB-1B	36593	25785	62378	1449
AB-2T	19146	8400	27546	1529
AB-2M	46623	50307	96930	1449
AB-2B	28127	23204	51331	1349
NB-1T	61701	101148	162849	1449
NB-1M	103619	187006	290625	1449
NB-1B	145239	226312	371551	1449
NB-2T	99838	159880	259718	1449
NB-2M	144726	287127	431853	1249
NB-2B	154694	256907	411601	1449

## Sheet: Table-S3
Table S3. A list of identified bacterial taxa and their relative abundance profiles among the sea-ice core samples based on full length 16S rRNA gene sequencing-based approach
Kingdom	Phylum	Class	Order	Family	Genus	Species	NP-1T	NP-2T	NP-1M	NP-2M	NP-1B	NP-2B	AB-1T	AB-2T	AB-1M	AB-2M	AB-1B	AB-2B	NB-1T	NB-2T	NB-1M	NB-2M	NB-1B	NB-2B
Bacteria	Bacteroidota	Flavobacteriia	Flavobacteriales	Flavobacteriaceae	Flavobacterium	Flavobacterium frigoris	0.160963	0.119949	0.269183	0.223997	0.101183	0.20141	0.0252028	0.0510376	0.0053319	0.0244338	0.0404544	0.0491053	0.597361	0.57733	0.0729835	0.0592007	0.0126753	0.0363491
Bacteria	Bacteroidota	Flavobacteriia	Flavobacteriales	Flavobacteriaceae	Flavobacterium	Flavobacterium degerlachei	0.451991	0.285119	0.149365	0.0950307	0.0570532	0.1534	0.192782	0.19312	0.07357	0.21412	0.0543087	0.0748231	0.0824801	0.0882202	0.0108814	0.0154491	0.00269386	0.00999338
Bacteria	Proteobacteria	Gammaproteobacteria	Alteromonadales	Alteromonadaceae	Paraglaciecola	Paraglaciecola psychrophila	0.00461502	0.00677742	0.10664	0.00333441	0.0120361	0.0245799	0.0114376	0.00897364	0.148582	0.070736	0.100028	0.17295	0.0642755	0.0642767	0.185986	0.347456	0.271635	0.297555
Bacteria	Proteobacteria	Betaproteobacteria	Burkholderiales	Comamonadaceae	Polaromonas	Polaromonas cryoconiti	0.176707	0.119559	0.0310922	0.0893837	0.170026	0.191804	0.0880804	0.00953449	0.0186058	0.0359779	0.0290939	0.0153142	0.0532957	0.0569696	0.00328646	0.00207339	0.000498863	0.000724887
Bacteria	Proteobacteria	Betaproteobacteria	Burkholderiales	Comamonadaceae	Hydrogenophaga	Hydrogenophaga sp.	0.00612699	0.013029	0.000228086	0	8.19403e-05	0	0.358763	0.306225	0.0774598	0.0824688	0.026046	0.0203912	0	7.92216e-05	0.000120236	0	0	0
Bacteria	Proteobacteria	Betaproteobacteria	Burkholderiales	Comamonadaceae	Rhodoferax	Rhodoferax sp.	0.028367	0.0253179	0.0745633	0.271217	0.286878	0.05572	0.0130481	0.0209385	0.02604	0.027062	0.0365752	0.0171452	0.00036338	0.000209704	0	6.62548e-05	0.000424034	0.000926011
Bacteria	Proteobacteria	Gammaproteobacteria	Alteromonadales	Alteromonadaceae	Glaciecola	Glaciecola pallidula	0.00522156	0.00743958	0.0121818	0.00102184	0.00292254	0.0157405	0.0373692	0.0256123	0.241672	0.110072	0.0932391	0.0554307	0.0257857	0.0256771	0.0263117	0.0179629	0.0832769	0.068286
Bacteria	Proteobacteria	Alphaproteobacteria	Rhodobacterales	Rhodobacteraceae	Octadecabacter	Octadecabacter antarcticus	0.00513366	0.025649	0.0445285	0.00527052	0.00245366	0.000489893	0.00592453	0.0166386	0.0103083	0.00535708	0.00484899	0.00466084	0.0427221	0.050096	0.297779	0.121137	0.138792	0.0453787
Bacteria	Proteobacteria	Alphaproteobacteria	Rhodobacterales	Rhodobacteraceae	Octadecabacter	Octadecabacter arcticus	0.000729613	0.00646581	0.0190348	0.0115629	0.0294075	0.00596392	0.00266839	0.00729108	0.0146551	0.00910451	0.071765	0.0646692	0.0054507	0.00359293	0.0316556	0.0249547	0.0922813	0.031212
Bacteria	Proteobacteria	Betaproteobacteria	Burkholderiales	Comamonadaceae	Hydrogenophaga	Hydrogenophaga crassostreae	0.00213609	0.00198648	0.00805557	0	0.0340143	0.0216192	0.0235336	0.0127127	0.0851072	0.0807208	0.0476586	0.0322097	0.000178127	6.05812e-05	0.000227113	0.000109126	0.000864696	0.00246797
Bacteria	Proteobacteria	Betaproteobacteria	Burkholderiales	Oxalobacteraceae	Actimicrobium	Actimicrobium antarcticum	0.0237695	0.0298946	0.0337359	0.077283	0.0810026	0.0797887	0.00607735	0.00691718	0.000172652	0	0.00568024	0	0.000698259	0.000377468	0	0	0	0
Bacteria	Proteobacteria	Alphaproteobacteria	Rhodobacterales	Rhodobacteraceae	Loktanella	Loktanella salsilacus	0.0182667	0.170156	0.00689441	0.00182855	0.0366137	0.026156	0.00999177	0.0428117	0.00739357	0.00911709	0.00692713	0.0034124	0.000413256	0.000428729	0.000227113	9.35363e-05	0.000137187	0.000192744
Bacteria	Bacteroidota	Flavobacteriia	Flavobacteriales	Flavobacteriaceae	Nonlabens	Nonlabens dokdonensis	0.00067687	0.000564785	0.00100565	0	5.46269e-05	0	0.00332667	0.00243036	0.00543346	0.00460256	0.00249377	0	0.0135876	0.0156579	0.0682275	0.0843346	0.0287387	0.0407571
Bacteria	Proteobacteria	Betaproteobacteria	Burkholderiales	Comamonadaceae	Rhodoferax	Rhodoferax ferrireducens	0.00652256	0.00705007	0.0488622	0.111756	0.0536482	0.011374	0.00129305	0.00280426	0.00155387	0.002339	0.00872818	0.00499376	0	6.05812e-05	0	0	0	0.000175984
Bacteria	Proteobacteria	Gammaproteobacteria	Alteromonadales	Alteromonadaceae	Paraglaciecola	Paraglaciecola arctica	0	0	0.00589912	0	0.000113806	0.00176788	0.000317386	0	0.012563	0.0062122	0.02757	0.0485227	0.00307804	0.00201782	0.0161384	0.0285441	0.0371861	0.0439499
Bacteria	Bacteroidota	Flavobacteriia	Flavobacteriales	Flavobacteriaceae	Polaribacter	Polaribacter sp. ALD11	0.000474688	0.000603735	0.0126277	0	0.000427911	0.00110758	0.00161044	0	0.00391006	0.00471574	0.017872	0.024303	0.00818673	0.00945067	0.0412144	0.0355828	0.0250097	0.042651
Bacteria	Bacteroidota	Flavobacteriia	Flavobacteriales	Flavobacteriaceae	Polaribacter	Polaribacter irgensii	0.000123067	0.000331081	0.0080141	0	0.000168433	0.000681591	0.000481956	0	0.0018687	0.00276656	0.0173178	0.025052	0.00451731	0.0050096	0.0445543	0.0333613	0.0349828	0.0496652
Bacteria	Bacteroidota	Flavobacteriia	Flavobacteriales	Flavobacteriaceae	Nonlabens	Nonlabens sp. MB-3u-79	0.00104607	0.00087639	0.00717433	0	0.00056903	0.00212997	0.00490185	0.00299121	0.00869353	0.0101231	0.0045719	0.00599251	0.00924125	0.0100472	0.0419425	0.0599645	0.0167244	0.0302818
Bacteria	Bacteroidota	Flavobacteriia	Flavobacteriales	Flavobacteriaceae	Flavobacterium	Flavobacterium crassostreae	0.0135022	0.017781	0.00897828	0.0207056	0.00418806	0.0134188	0.0101093	0.0497289	0.00417411	0.0137825	0.0174564	0.0129005	0.00800861	0.0062585	0.00210414	0.00216303	0.000494706	0.00180593
Bacteria	Proteobacteria	Betaproteobacteria	Burkholderiales	Comamonadaceae	Polaromonas	Polaromonas sp. JS666	0.012799	0.0297194	0.00229122	0.0132301	0.0132743	0.0327803	0.00945104	0.0396336	0.0019398	0.00337018	0.00568024	0.0028298	0.00637696	0.00662665	0.000541064	0.000393632	7.89866e-05	0.000138273
Bacteria	Proteobacteria	Gammaproteobacteria	Cellvibrionales	Cellvibrionaceae	Eionea	Eionea nigra	0.000404364	0.000428457	0.0203307	0.000806712	0.00119269	0.000596392	0.00150464	0	0.0177324	0.00886558	0.00955943	0.00782355	0.00543645	0.00806196	0.0194583	0.0251574	0.0203952	0.0223877
Bacteria	Proteobacteria	Betaproteobacteria	Burkholderiales	Comamonadaceae	Polaromonas	Polaromonas glacialis	0.0179854	0.0361073	0.0019491	0.0103797	0.0327716	0.0273488	0.0080757	0.00355207	0.00411318	0.0065643	0.00540316	0.00258011	0.00497332	0.00408224	0.000414148	0.000315685	0.00013303	0.000146653
Bacteria	Actinobacteriota	Actinobacteria	Micrococcales	Microbacteriaceae	Rhodoluna	Rhodoluna lacicola	0.00050985	0.000331081	0.00262298	0	0.000100149	0	0.0222405	0.0261731	0.0175597	0.00807334	0.00595733	0.00349563	0.000947638	0.00205044	0.00738118	0.0111191	0.0200543	0.0207913
Bacteria	Proteobacteria	Betaproteobacteria	Burkholderiales	Comamonadaceae	Rhodoferax	Rhodoferax koreense	0.00465897	0.0059984	0.0130112	0.0126385	0.0190102	0.021534	0.00394969	0.00205646	0.015559	0.0143987	0.0162095	0.00857262	0	5.1261e-05	0	0	0.000174602	0.000653655
Bacteria	Bacteroidota	Flavobacteriia	Flavobacteriales	Flavobacteriaceae	Flavobacterium	Flavobacterium limicola	0.00771807	0.00523886	0.00508009	0.00876627	0.00328672	0.00662421	0.0103562	0.0284165	0.00365616	0.00472831	0.00983652	0.00557636	0.00237266	0.00398904	0.00109549	0.00123936	0.000365833	0.000821259
Bacteria	Bacteroidota	Saprospiria	Saprospirales	Lewinellaceae	Lewinella	Lewinella persica	0	0	0.00636566	0	0.00115627	0.000851988	0.000352651	0	0.00320929	0.00355881	0.0103907	0.00557636	0.000114002	0.000116502	0.00481614	0.00204221	0.0181794	0.0257146
Bacteria	Bacteroidota	Flavobacteriia	Flavobacteriales	Flavobacteriaceae	Flavobacterium	Flavobacterium sp. 140616W15	0.00847405	0.00950396	0.00293401	0.00198989	0.000459776	0.00168268	0.00909839	0.0183212	0.00264056	0.00783441	0.0045719	0.00474407	0.00235841	0.00197588	0.000908453	0.000518347	0.000145502	0.000645275
Bacteria	Proteobacteria	Alphaproteobacteria	Rhodobacterales	Rhodobacteraceae	Sulfitobacter	Sulfitobacter sp. SK011	0.000123067	0.000370031	0.00321393	0.00150586	0.00591336	0.00127798	0.000282121	0	0.000629672	0.000477861	0.0155168	0.00799001	0.000242253	0.000158443	0.00470258	0.00226436	0.0252051	0.00711478
Bacteria	Bacteroidota	Cytophagia	Cytophagales	Roseivirgaceae	Roseivirga	Roseivirga seohaensis	0	0	0	0	0	0	0.00400846	0.00467377	0.0183722	0.0242577	0.0185647	0.00324594	0	0	0.000133596	6.23575e-05	0.00163378	0.00196097
Bacteria	Actinobacteriota	Actinobacteria	Micrococcales	Microbacteriaceae	Rhodoluna	Rhodoluna limnophila	0.000131858	0.000253179	0.000974548	0	0	0	0.00618314	0.00598243	0.00802324	0.00573433	0.00360211	0.00316271	0.000384755	0.000815516	0.00435523	0.00724127	0.0110457	0.0131485
Bacteria	Actinobacteriota	Actinobacteria	Micrococcales	Microbacteriaceae	Candidatus Aquiluna	Candidatus Aquiluna rubra	0.000193391	0.000331081	0.000746462	0	0	0	0.00406724	0.00766498	0.00648968	0.00662718	0.00318648	0.00291303	0.000534382	0.000647753	0.00366053	0.00794279	0.0094784	0.0143134
Bacteria	Proteobacteria	Alphaproteobacteria	Rhodobacterales	Rhodobacteraceae	Loktanella	Loktanella ponticola	0	0	0.00358716	0.0025277	0.00470702	0.00119278	0.000329141	0	0.00240697	0.00255278	0.0156553	0.0146484	0	0	0.000734778	0.000272814	0.0096821	0.00660359
Bacteria	Bacteroidota	Cytophagia	Cytophagales	Cyclobacteriaceae	Algoriphagus	Algoriphagus aquaemixtae	0.000272506	0	0	0	0	0	0.0220524	0.00616938	0.015823	0.00968298	0.0065115	0.00407824	0	0	0	0	0	0
Bacteria	Bacteroidota	Flavobacteriia	Flavobacteriales	Flavobacteriaceae	Flavobacterium	Flavobacterium tegetincola	0.00644345	0.00843282	0.00286144	0.0011294	0.000132015	0.000511193	0.0148466	0.00972144	0.00394053	0.00541995	0.00401773	0.00233042	0.00034913	0.000559211	0	0	0	0
Bacteria	Proteobacteria	Betaproteobacteria	Burkholderiales	Comamonadaceae	Polaromonas	Polaromonas naphthalenivorans	0.00273385	0.00773171	0.00101602	0.00333441	0.00581321	0.0073058	0.00275068	0.00729108	0.0013609	0.00238931	0.00512607	0.00457761	0.00231566	0.00151453	0.000380749	0.000327377	9.56154e-05	0.000234645
Bacteria	Firmicutes	Bacilli	Bacillales	Thermoactinomycetaceae	Laceyella	Laceyella sacchari	0.00204819	0.00155803	0.00348349	0.00150586	0.0017253	0.00217257	0.00195133	0	0.00243744	0.00227613	0.013023	0.0062422	0.00223728	0.00239063	0.00358705	0.00324259	0.00274375	0.00322637
Bacteria	Bacteroidota	Flavobacteriia	Flavobacteriales	Flavobacteriaceae	Flavobacterium	Flavobacterium aquatile	0.00106365	0.000798489	0.000383599	0	0	0	0.019819	0.0224341	0.00278274	0.00401152	0	0.0014149	0	0	0	0	0	0
Bacteria	Proteobacteria	Betaproteobacteria	Burkholderiales	Comamonadaceae	Polaromonas	Polaromonas jejuensis	0.0029624	0.00664109	0.00154476	0.00069915	0.00239903	0.0129289	0.00220994	0	0.00199058	0.00433848	0.00498753	0.00457761	0.00324192	0.00233005	0.000407468	0.000272814	8.7301e-05	0.000243026
Bacteria	Bacteroidota	Flavobacteriia	Flavobacteriales	Flavobacteriaceae	Flavobacterium	Flavobacterium antarcticum	0.00632917	0.00570627	0.00195946	0	7.73881e-05	0.00100109	0.00873398	0.00803889	0.0033921	0.00572176	0.00498753	0.00391178	0.00039188	0.000307566	0	0	0	0
Bacteria	Bacteroidota	Cytophagia	Cytophagales	Cytophagaceae	Jiulongibacter	Jiulongibacter sediminis	0	0	0.000414701	0	0.000291343	0.000340795	0.00112848	0.00411292	0.00598188	0.00506784	0.0074813	0.00374532	0	0	0.000273872	0	0.00970289	0.010932
Bacteria	Proteobacteria	Betaproteobacteria	Burkholderiales	Comamonadaceae	Comamonas	Comamonas serinivorans	0.000202182	0.000623211	0.00105749	0	0.00159784	0.00430254	0.00252733	0.00317816	0.00647953	0.0121226	0.00803547	0.00532667	0	0	0	0	0.00016213	0.000548903
Bacteria	Proteobacteria	Betaproteobacteria	Neisseriales	Chromobacteriaceae	Aquaspirillum	Aquaspirillum arcticum	0.00192512	0.00364189	0.00321393	0.0102184	0.00744291	0.0126307	0.000505466	0.00616938	0	0	0	0	0	7.92216e-05	0	0	0	0
Bacteria	Bacteroidota	Cytophagia	Cytophagales	Cytophagaceae	Arcticibacterium	Arcticibacterium luteifluviistationis	0	0	0.000694624	0	0.000195746	0.000362095	0.000540731	0	0.00272181	0.0031564	0.0112219	0.0122347	0	0	0.000166995	5.45628e-05	0.00518818	0.00591223
Bacteria	Bacteroidota	Flavobacteriia	Flavobacteriales	Flavobacteriaceae	Nonlabens	Nonlabens xylanidelens	0	0	0.000259188	0	0	0	0.000129305	0	0.000782012	0.00103117	0	0	0.000790886	0.000629113	0.00822952	0.0144669	0.00476414	0.0103076
Bacteria	Proteobacteria	Gammaproteobacteria	NA	NA	Pseudohongiella	Pseudohongiella nitratireducens	0	0	0.00154476	0	0.000778433	0	0.000329141	0	0.00474285	0.00274141	0.00803547	0.0125676	0	0	0.00144284	0.000292301	0.00538772	0.00305039
Bacteria	Bacteroidota	Flavobacteriia	Flavobacteriales	Flavobacteriaceae	Psychroflexus	Psychroflexus torquis	0.000720822	0.000681637	0.00309989	0	0	0	0.00426707	0.00710413	0.00503737	0.00545768	0	0	0.0038903	0.0041335	0.00116229	0.0030867	7.48295e-05	0.00044415
Bacteria	Bacteroidota	Flavobacteriia	Flavobacteriales	Schleiferiaceae	Owenweeksia	Owenweeksia hongkongensis	0	0	0.000984915	0	0.00075112	0.000830689	0.00021159	0	0.00150309	0.000943147	0.00540316	0.00848939	0	6.52413e-05	0.0020173	0.000678138	0.0023987	0.00428647
Bacteria	Proteobacteria	Betaproteobacteria	Burkholderiales	Comamonadaceae	Rhodoferax	Rhodoferax saidenbachensis	0.00305031	0.00438195	0.000642787	0.00134452	0.00128373	0.0074336	0.000693546	0	0.00113747	0.00173539	0.00263231	0.00124844	0.00128252	0.00099726	0	7.79469e-05	0	0.000146653
Bacteria	Proteobacteria	Gammaproteobacteria	Alteromonadales	Alteromonadaceae	Glaciecola	Glaciecola nitratireducens	0	0	0.000134778	0	0	0.000596392	0.00018808	0	0.00334132	0.00379774	0.00471045	0.00491053	0.000648384	0.000447369	0.00132928	0.000892492	0.00305138	0.00370405
Bacteria	Bacteroidota	Flavobacteriia	Flavobacteriales	Flavobacteriaceae	Flavobacterium	Flavobacterium sp. KBS0721	0.000246134	0.000915341	0.0011819	0	0.000100149	0.00138448	0.000681791	0.00411292	0.000497644	0.00152161	0.00332502	0.00416146	0.00255791	0.00266091	0.0012224	0.00127053	0.00034089	0.0011439
Bacteria	Proteobacteria	Alphaproteobacteria	Rhodobacterales	Rhodobacteraceae	Sulfitobacter	Sulfitobacter geojensis	0	0	0.00146182	0	0.000732911	0	0	0	0.000223432	0.000276656	0.00346356	0.00241365	0	6.05812e-05	0.00255836	0.00104059	0.011345	0.00329342
Bacteria	Proteobacteria	Betaproteobacteria	Burkholderiales	Comamonadaceae	Hydrogenophaga	Hydrogenophaga defluvii	0	0	0.000362864	0	0.00127463	0.00210867	0.00135183	0	0.00530143	0.00744457	0.00498753	0.00357886	0	0	0	0	9.14582e-05	0.000255596
Bacteria	Proteobacteria	Gammaproteobacteria	Oceanospirillales	Kangiellaceae	Kangiella	Kangiella chungangensis	0	0	0.000622052	0	0	0	0.000258611	0	0.0017773	0.002339	0.00304794	0.0028298	0.000434631	0.000307566	0.00480278	0.00376483	0.00179175	0.00376271
Bacteria	Proteobacteria	Betaproteobacteria	Burkholderiales	Comamonadaceae	Limnohabitans	Limnohabitans sp. 63ED37-2	0	0	0.000207351	0	0.000186642	0.00112888	0.000376161	0	0.00509831	0.00637567	0.00526462	0.00599251	0	0	0	0	0.000195388	0.000343588
Bacteria	Proteobacteria	Gammaproteobacteria	NA	NA	Thiolapillus	Thiolapillus brandeum	0	0	0.000736095	0	0	0	0.000129305	0	0.00147262	0.00162221	0.00304794	0.00307948	0.000178127	0.000279606	0.00485622	0.00349981	0.00154232	0.00312581
Bacteria	Proteobacteria	Alphaproteobacteria	Rhodobacterales	Rhodobacteraceae	Litoreibacter	Litoreibacter meonggei	0	0	0.000787932	0	0.00214411	0	0.000999177	0	0.00257962	0.00158449	0.00568024	0.00565959	0	0	0	8.96389e-05	0.00171276	0.00134083
Bacteria	Actinobacteriota	Acidimicrobiia	Acidimicrobiales	Ilumatobacteraceae	Ilumatobacter	Ilumatobacter coccineus	0	0	0.0016277	0	0.000273134	0.000489893	0.000235101	0	0.00162496	0.00192402	0.00942089	0.00607574	0	0	0	0	0.000137187	0.000297497
Bacteria	Proteobacteria	Betaproteobacteria	Burkholderiales	Comamonadaceae	Rhodoferax	Rhodoferax antarcticus	0.000123067	0	0.00170027	0	0.00110619	0.00172528	0.000470201	0	0.00277259	0.00431333	0.00429482	0.00491053	0	0	0	0	0.000124716	0.000297497
Bacteria	Bacteroidota	Flavobacteriia	Flavobacteriales	Flavobacteriaceae	Flavobacterium	Flavobacterium succinicans	0.000843889	0.00136327	0.000995283	0.00129074	0.000377836	0.00181048	0.0024568	0.00616938	0.000802324	0.00184857	0	0.00174782	0.00071251	0.00051727	0.000213754	0.000261122	0	0.000297497
Bacteria	Proteobacteria	Gammaproteobacteria	Oceanospirillales	Kangiellaceae	Kangiella	Kangiella koreensis	0	0	0.000518376	0	0	0	0	0	0.0011781	0.00148388	0.00277085	0.00449438	0.000185252	0.000200384	0.00389433	0.00275542	0.00123884	0.00290374
Bacteria	Proteobacteria	Betaproteobacteria	Burkholderiales	Comamonadaceae	Polaromonas	Polaromonas vacuolata	0.00209214	0.00525834	0.000404334	0.00118318	0.000596344	0.00504803	0.00130481	0	0.000243744	0.00147131	0	0	0.00183827	0.00125823	0.000100197	0.000120818	0	0
Bacteria	Verrucomicrobiota	Verrucomicrobiae	Verrucomicrobiales	Verrucomicrobiaceae	Fucophilus	Fucophilus fucoidanolyticus	0	0	0.000114043	0	0	0	0	0	0.000497644	0.000741942	0.00263231	0.00407824	0	0	0.00034735	0.000202662	0.00271465	0.00914279
Bacteria	Proteobacteria	Gammaproteobacteria	Alteromonadales	Alteromonadaceae	Paraglaciecola	Paraglaciecola aestuariivivens	0	0	0.000290291	0	0	0	0	0	0.00217338	0.00110663	0	0.0028298	0.000470256	0.000270285	0.00149628	0.00291911	0.00282273	0.0046133
Bacteria	Bacteroidota	Flavobacteriia	Flavobacteriales	Flavobacteriaceae	Urechidicola	Urechidicola croceus	0	0	0.000497641	0	9.55971e-05	0	0.000282121	0	0.000162496	0.000490436	0.00637296	0.0107366	0	0	0	7.40495e-05	0.000124716	0.000108943
Bacteria	Bacteroidota	Flavobacteriia	Flavobacteriales	Vicingaceae	Vicingus	Vicingus serpentipes	0	0	0.00154476	0	8.19403e-05	0	0	0	0.000751544	0.000565888	0	0.00258011	0	7.45615e-05	0.00414148	0.00139525	0.00303059	0.00433675
Bacteria	Bacteroidota	Cytophagia	Cytophagales	Cyclobacteriaceae	Algoriphagus	Algoriphagus marinus	0	0	0	0	0	0	0.0024568	0.0108431	0.00160465	0.000515587	0.00277085	0	0	0	0	0	0	0
Bacteria	Actinobacteriota	Actinobacteria	Micrococcales	Microbacteriaceae	Rhodoluna	Candidatus Rhodoluna planktonica	0	0	0.000342128	0	0	0	0.000963912	0	0.0020312	0.00138328	0.00166251	0	9.97513e-05	0.000130483	0.00156975	0.00231502	0.00295576	0.00438284
Bacteria	Bacteroidota	Flavobacteriia	Flavobacteriales	Flavobacteriaceae	Flavobacterium	Flavobacterium tiangeerense	0.00210972	0.00179173	0.00139962	0.000968054	0.000518956	0.00110758	0.00156342	0	0.00106638	0.00271626	0.00166251	0.00116521	0.000420381	0.000391448	0.000200394	0.000194867	0	0.000129893
Bacteria	Bacteroidota	Flavobacteriia	Flavobacteriales	Flavobacteriaceae	Ulvibacter	Ulvibacter marinus	0	0	0.00179358	0	0	0	0	0	0.000477332	0.000352108	0.0065115	0.00665834	0	0	0.000280552	0.000163688	0.000295161	0.00045672
Bacteria	Proteobacteria	Alphaproteobacteria	Rhodobacterales	Rhodobacteraceae	Planktotalea	Planktotalea lamellibrachiae	0	0	0.000549479	0	0.00140209	0	0.000987422	0	0.00181792	0.00120723	0.00235522	0.0028298	0	0	0.000133596	9.74336e-05	0.00224073	0.00163414
Bacteria	Proteobacteria	Gammaproteobacteria	Chromatiales	Chromatiaceae	NA	Chromatiaceae bacterium 2141T.STBD.0c.01a	0	0	0.000217718	0	0	0	0	0	0.0007617	0.00124495	0	0.00391178	0.000206628	0.000153783	0.00263852	0.0019058	0.00111413	0.00204896
Bacteria	Proteobacteria	Gammaproteobacteria	Pseudomonadales	Moraxellaceae	Psychrobacter	Psychrobacter okhotskensis	0	0.000350556	0	0	0	0	0.000963912	0	0	0	0	0	0.00588533	0.00592764	0.000594503	0.000214354	0.00016213	0
Bacteria	Proteobacteria	Gammaproteobacteria	Chromatiales	Granulosicoccaceae	Granulosicoccus	Granulosicoccus antarcticus	0	0	0.000238453	0	0	0	0	0	0.000548424	0.000767093	0.00443336	0.00807324	0	0	0	0	0	0
Bacteria	Bacteroidota	Flavobacteriia	Flavobacteriales	Flavobacteriaceae	Lutibacter	Lutibacter profundi	0	0	0.000248821	0	0	0	0	0	0.000213276	0.00021378	0.00471045	0.00832293	0	0	0	0	9.56154e-05	9.21821e-05
Bacteria	Proteobacteria	Gammaproteobacteria	Alteromonadales	Alteromonadaceae	Glaciecola	Glaciecola punicea	0	0	0.000238453	0	0	0	0.000199835	0	0.0019398	0.00128268	0.00346356	0.00432792	0	0	0.000160315	0.00013251	0.00113491	0.000481861
Bacteria	Firmicutes	Bacilli	Lactobacillales	Lactobacillaceae	Lactobacillus	Lactobacillus reuteri	0	0	0.000590949	0	0	0.000638991	0	0	0.000233588	0.000892846	0.00387919	0.00382855	0.000228003	0.000116502	0.000748138	0.000923671	0.000436505	0.000611754
Bacteria	Proteobacteria	Alphaproteobacteria	Rhodobacterales	Rhodobacteraceae	Octadecabacter	Octadecabacter sp. SW4	0	0	0.000217718	0	0.000127463	0	0	0.00504767	0.000629672	0.000326958	0.00235522	0	0.000142502	0.000130483	0.000654621	0.000682035	0.00137603	0.00100143
Bacteria	Bacteroidota	Flavobacteriia	Flavobacteriales	Flavobacteriaceae	Olleya	Olleya sp. Bg11-27	0	0	0.000176248	0	0	0	0	0	0.000741388	0.00124495	0	0	0.00039188	0.000279606	0.00216426	0.00379212	0.00123053	0.00256853
Bacteria	Firmicutes	Bacilli	Bacillales	Bacillaceae	Bacillus	Bacillus cereus	0	0	0.000456171	0	0	0	0.000893382	0	0	0	0.00540316	0.00424469	0	0	0.00033399	0.000206559	0.000324261	0.000331018
Bacteria	Bacteroidota	Flavobacteriia	Flavobacteriales	Flavobacteriaceae	Flavobacterium	Flavobacterium psychrolimnae	0.00159108	0.00171383	0.000290291	0	0.000236717	0.00074549	0.00137534	0	0.000985132	0.00277914	0	0.0014149	0.000277879	0.000116502	0.000100197	0.000136407	0	0.000142463
Bacteria	Proteobacteria	Betaproteobacteria	Burkholderiales	Comamonadaceae	Acidovorax	Acidovorax carolinensis	0.000263715	0.00130485	0.000528744	0	6.82836e-05	0.00244947	0.000305631	0	0.00015234	0.000716792	0.00207814	0.00149813	0.00109726	0.000820176	0.000220434	0.000167586	6.65151e-05	5.86613e-05
Bacteria	Bacteroidota	Flavobacteriia	Flavobacteriales	Flavobacteriaceae	Polaribacter	Polaribacter franzmannii	0	0	0.000435436	0	0	0	0	0	0.000284368	0.000339533	0	0.00241365	0.000199503	0.000153783	0.000828296	0.000627472	0.00169613	0.00417334
Bacteria	Firmicutes	Bacilli	Bacillales	Staphylococcaceae	Staphylococcus	Staphylococcus pasteuri	0	0	0.000829402	0	0	0	0.00570119	0	0	0	0	0	0.000598508	0.000740955	0.000661301	0.0010289	0.000523806	0.000787738
Bacteria	Proteobacteria	Alphaproteobacteria	Rhodobacterales	Rhodobacteraceae	Yoonia	Yoonia maritima	0	0	0	0	0	0	0	0	0	0	0.00498753	0.00349563	0	0	0.000213754	0	0.00182085	0.000138273
Bacteria	Proteobacteria	Betaproteobacteria	Burkholderiales	Comamonadaceae	Hydrogenophaga	Hydrogenophaga electricum	0	0	0.000321393	0	0.000418806	0.00138448	0.00016457	0	0.000924196	0.00202462	0.00277085	0.00216396	0	0	0	0	0	0.000117323
Bacteria	Proteobacteria	Gammaproteobacteria	Pseudomonadales	Moraxellaceae	Psychrobacter	Psychrobacter adeliensis	0	0	0	0	0	0	0.000540731	0	0	0.000264081	0	0	0.00470969	0.00362089	0.00068134	0.00024943	0.00020786	0
Bacteria	Proteobacteria	Betaproteobacteria	Burkholderiales	Oxalobacteraceae	Herminiimonas	Herminiimonas arsenitoxidans	0.000298877	0.000993242	0.000352496	0.00371087	0.00156142	0.00264116	0.000235101	0	0	0	0	0	0	0	0	0	0	0
Bacteria	Bacteroidota	Saprospiria	Saprospirales	Haliscomenobacteraceae	Portibacter	Portibacter lacus	0	0	0.000425069	0	0	0	0	0	0	0.000364684	0.00540316	0.00274657	0	0	0	0	0.000336733	0.000507002
Bacteria	Proteobacteria	Alphaproteobacteria	Rhodobacterales	Rhodobacteraceae	Boseongicola	Boseongicola sp. CCM32	0	0	0.000228086	0	0.000323209	0	0.000293876	0.00336511	0.000680452	0.000842545	0.00290939	0	0	0	0	0	0.000523806	0.000607564
Bacteria	Bacteroidota	Flavobacteriia	Flavobacteriales	Flavobacteriaceae	Flavobacterium	Flavobacterium terriphilum	0.000254925	0	0.001213	0.00193611	0.000591791	0.000915887	0.000199835	0	0	0.000276656	0	0	0.000897762	0.00249315	0.000380749	0.00019097	0.000128873	0.000268166
Bacteria	Firmicutes	Clostridia	Clostridiales	Clostridiaceae	Anaeromicrobium	Anaeromicrobium sediminis	0	0	0	0	0	0	0	0	0	0.000238931	0.00595733	0.00241365	0	0	0.000307271	0.000311788	0.000224488	0.000234645
Bacteria	Proteobacteria	Alphaproteobacteria	Rhodobacterales	Rhodobacteraceae	Planktomarina	Planktomarina temperata	0	0	0.000311026	0	0.000773881	0	0.000470201	0	0.00071092	0.000792244	0	0.00191427	0	0	0.00034067	0.000261122	0.00240701	0.00165509
Bacteria	Proteobacteria	Betaproteobacteria	Burkholderiales	Comamonadaceae	Variovorax	Variovorax rhizosphaerae	0	0	0	0	0.000414254	0.000638991	0	0	0.00144215	0.00204977	0.00304794	0.00191427	0	0	0	0	0	8.7992e-05
Bacteria	Bacteroidota	Flavobacteriia	Flavobacteriales	Flavobacteriaceae	Flavobacterium	Flavobacterium gilvum	0	0	0.00122337	0.000645369	0	0.000660291	0.000152815	0	0.000172652	0.000729367	0	0.00208073	0.00100464	0.00102988	0.000514345	0.000611883	9.14582e-05	0.000335208
Bacteria	Proteobacteria	Gammaproteobacteria	Oceanospirillales	Oceanospirillaceae	Oleispira	Oleispira antarctica	0	0	0.00270593	0	0.000163881	0	0.00018808	0	0.00278274	0.00108148	0	0	0	0	0.000594503	0.000331274	0.00047392	0.000628514
Bacteria	Proteobacteria	Alphaproteobacteria	Rhodobacterales	Rhodobacteraceae	Yoonia	Yoonia vestfoldensis	0	0	0	0	0	0	0	0	0	0	0.00471045	0.00332917	0	0	0.000126916	0	0.000490549	0.000117323
Bacteria	Proteobacteria	Gammaproteobacteria	Thiotrichales	Thiotrichaceae	Thioploca	Thioploca ingrica	0	0	0.000259188	0	0	0	0	0	0.000314836	0.000804819	0.00235522	0.0028298	0	0	0.000541064	0.000814545	0.000286846	0.000565663
Bacteria	Proteobacteria	Alphaproteobacteria	Rhodobacterales	Rhodobacteraceae	Octadecabacter	Octadecabacter ponticola	0	0	0.000186616	0	0	0	0	0	0.00010156	0	0	0	0.000242253	0.000181744	0.00293911	0.00201493	0.00160052	0.00127798
Bacteria	Bacteroidota	Flavobacteriia	Flavobacteriales	Flavobacteriaceae	Flavobacterium	Flavobacterium commune	0	0.000564785	0.000456171	0	0	0.000596392	0.000246856	0	0.000436708	0.00118208	0	0.00166459	0.00121127	0.00109512	0.000300591	0.000284506	7.89866e-05	0.000263976
Bacteria	Actinobacteriota	Acidimicrobiia	Acidimicrobiales	Ilumatobacteraceae	Ilumatobacter	Ilumatobacter fluminis	0	0	0.000311026	0	5.00747e-05	0	0	0	0.00055858	0.000980873	0.00332502	0.00291303	0	0	0	0	0	0.000217885
Bacteria	Proteobacteria	Gammaproteobacteria	Cellvibrionales	Cellvibrionaceae	Eionea	Eionea flava	0	0	0.000373231	0	0	0	0	0	0.000477332	0.000741942	0	0.00133167	0.000270754	0.000158443	0.000774857	0.00150437	0.00120559	0.00150843
Bacteria	Proteobacteria	Betaproteobacteria	Burkholderiales	Comamonadaceae	Hydrogenophaga	Hydrogenophaga flava	0	0	0	0	7.28359e-05	0	0.000599506	0	0.00100544	0.00222583	0.00235522	0.00191427	0	0	0	0	0	6.70415e-05
Bacteria	Proteobacteria	Gammaproteobacteria	NA	NA	Sedimenticola	Sedimenticola thiotaurini	0	0	0.000269556	0	0	0	0	0	0.000446864	0.000691641	0	0.00116521	0	5.59211e-05	0.00149628	0.0016213	0.000627736	0.0018185
Bacteria	Proteobacteria	Gammaproteobacteria	Thiotrichales	Francisellaceae	Francisella	Francisella adeliensis	0	0	0.000176248	0	0	0	0	0	0	0	0	0	0.000441756	0.000312226	0.00189706	0.000908081	0.00305138	0.00131569
Bacteria	Proteobacteria	Gammaproteobacteria	Alteromonadales	Pseudoalteromonadaceae	Pseudoalteromonas	Pseudoalteromonas atlantica	0	0	0.000259188	0	0	0	0	0	0.00060936	0.000691641	0	0.00158136	0.000178127	0.000121162	0.000621222	0.00150827	0.000702565	0.00159224
Bacteria	Actinobacteriota	Actinobacteria	Micrococcales	Microbacteriaceae	Candidatus Planktoluna	Candidatus Planktoluna difficilis	0	0	0	0	0	0	0.000999177	0	0.000903884	0.000892846	0	0	0	0.000139803	0.00068802	0.000947055	0.00146333	0.00180593
Bacteria	Proteobacteria	Betaproteobacteria	Burkholderiales	Comamonadaceae	Acidovorax	Acidovorax radicis	0.000413154	0.00159698	0.000425069	0	0.000241269	0.00227907	0.000634771	0	0.00015234	0.000452711	0	0	0.000748135	0.000554551	0	0	0	0
Bacteria	Proteobacteria	Betaproteobacteria	Burkholderiales	Comamonadaceae	Comamonas	Comamonas jiangduensis	0	0	0	0	0	0	0.000317386	0	0.00111716	0.00159706	0.00235522	0.00174782	0	0	0	0	0	0.000150843
Bacteria	Firmicutes	Bacilli	Bacillales	Staphylococcaceae	Nosocomiicoccus	Nosocomiicoccus massiliensis	0	0	0.000259188	0	0	0	0	0	0	0	0.00429482	0.00208073	0	0	0.000213754	0.000144202	0.000149659	7.54217e-05
Bacteria	Firmicutes	Bacilli	Bacillales	Staphylococcaceae	Staphylococcus	Staphylococcus epidermidis	0	0	0.000673889	0	0	0	0.000493711	0	0	0	0	0	0.000598508	0.000582512	0.00129588	0.00139525	0.000690094	0.00137435
Bacteria	Bacteroidota	Flavobacteriia	Flavobacteriales	Flavobacteriaceae	Polaribacter	Polaribacter vadi	0	0	0	0	0	0	0	0	0	0	0	0.00258011	0.000178127	7.92216e-05	0.000868374	0.0010328	0.000594478	0.00171794
Bacteria	Actinobacteriota	Acidimicrobiia	Acidimicrobiales	Ilumatobacteraceae	Ilumatobacter	Ilumatobacter nonamiensis	0	0	0.000414701	0	9.10448e-05	0	0	0	0.000192964	0.000326958	0.00318648	0.00241365	0	0	0	0	0	7.12316e-05
Bacteria	Proteobacteria	Alphaproteobacteria	Rickettsiales	Anaplasmataceae	Ehrlichia	Ehrlichia ruminantium	0	0	0.000176248	0	0	0	0	0	0	0.000276656	0.00304794	0.00208073	0	0	0.000220434	0.000358556	0.000170445	0.000276546
Bacteria	Proteobacteria	Gammaproteobacteria	Chromatiales	Granulosicoccaceae	Granulosicoccus	Granulosicoccus coccoides	0	0	0	0	0	0	0	0	0	0	0.00346356	0.00307948	0	0	0	0	0	0
Bacteria	Bacteroidota	Cytophagia	Cytophagales	Cytophagaceae	Lacihabitans	Lacihabitans lacunae	0	0	0	0	0	0	0	0	0.000954664	0.00124495	0	0	0	0	0	0	0.00175849	0.00248473
Bacteria	Proteobacteria	Gammaproteobacteria	Alteromonadales	Colwelliaceae	Colwellia	Colwellia beringensis	0	0	0.00195946	0	0.000204851	0	0	0	0.00081248	0	0	0.0028298	0	0	0	0	0	0.000611754
Bacteria	Proteobacteria	Betaproteobacteria	Burkholderiales	Comamonadaceae	Hydrogenophaga	Hydrogenophaga taeniospiralis	0	0	0.000196983	0	0.000254926	0	0.000811097	0	0.00157418	0.0031564	0	0	0	0	0	0	0	7.54217e-05
Bacteria	Proteobacteria	Gammaproteobacteria	Oceanospirillales	Kangiellaceae	Kangiella	Kangiella geojedonensis	0	0	0.000248821	0	0	0	0	0	0.00015234	0.000301807	0	0.00174782	0	0	0.00130924	0.000837929	0.000315947	0.00106009
Bacteria	Proteobacteria	Betaproteobacteria	Burkholderiales	Comamonadaceae	Comamonas	Comamonas testosteroni	0	0	0.000155513	0	0	0	0.000246856	0	0.00116794	0.00181084	0	0.00249688	0	0	0	0	0	8.38019e-05
Bacteria	Bacteroidota	Flavobacteriia	Flavobacteriales	Flavobacteriaceae	Nonlabens	Nonlabens aestuariivivens	0	0	0	0	0	0	0	0	0.000142184	0.000138328	0	0	0.000121127	9.32019e-05	0.000955212	0.00218251	0.00044482	0.00184364
Bacteria	Proteobacteria	Gammaproteobacteria	Alteromonadales	Colwelliaceae	Colwellia	Colwellia psychrerythraea	0	0	0	0	0	0	0	0	0	0	0.00263231	0.0028298	0	0	0	0	6.23579e-05	0.000196935
Bacteria	Bacteroidota	Flavobacteriia	Flavobacteriales	Flavobacteriaceae	Cochleicola	Cochleicola gelatinilyticus	0	0	0.000279923	0	0	0	0	0	0	0	0.00221668	0.00224719	0	0	0.000180355	0.000144202	0.00020786	0.000201125
Bacteria	Acidobacteriota	Vicinamibacteria	NA	Vicinamibacteraceae	Luteitalea	Luteitalea pratensis	0	0	0.000352496	0	0	0	0	0	0	0	0.00207814	0.00216396	0	0	0.000173675	0.000128612	0.000182916	0.000326828
Bacteria	Proteobacteria	Betaproteobacteria	Burkholderiales	Comamonadaceae	Variovorax	Variovorax dokdonensis	0	0	0.000176248	0	5.91791e-05	0.00108629	0	0	0.00035546	0.00194917	0	0.00158136	0	0	0	0	0	8.38019e-05
Bacteria	Proteobacteria	Alphaproteobacteria	Kordiimonadales	Kordiimonadaceae	Kordiimonas	Kordiimonas aestuarii	0	0	0	0	0	0	0	0	0	0	0.00263231	0.00116521	0	0	0.000313951	0.000163688	0.00044482	0.000460911
Bacteria	Proteobacteria	Gammaproteobacteria	Pseudomonadales	Pseudomonadaceae	NA	Pseudomonadaceae bacterium SI-3	0.000641707	0.00444038	0	0	0	0	0	0	0	0	0	0	0	0	0	0	0	0
Bacteria	Proteobacteria	Betaproteobacteria	Burkholderiales	Oxalobacteraceae	Glaciimonas	Glaciimonas singularis	0.000219763	0.000447933	0.000404334	0.00118318	0.000578135	0.00223647	0	0	0	0	0	0	0	0	0	0	0	0
Bacteria	Proteobacteria	Gammaproteobacteria	NA	NA	Candidatus Thioglobus	Candidatus Thioglobus autotrophicus	0	0	0	0	0	0	0	0	0.000182808	0.000352108	0	0.0014149	0	0	0.00114893	0.000818442	0.000278532	0.000787738
Bacteria	Proteobacteria	Betaproteobacteria	Burkholderiales	Oxalobacteraceae	Janthinobacterium	Janthinobacterium sp. Marseille	0	0	0.000269556	0.00247392	0.000646418	0.00132058	0	0	0	0	0	0	0	0	0	0	0	0
Bacteria	Firmicutes	Bacilli	Bacillales	Staphylococcaceae	Staphylococcus	Staphylococcus warneri	0	0	0	0	0	0	0.00016457	0	0	0	0	0	0.000733885	0.00051727	0.000380749	0.00122377	0.000615264	0.000905061
Bacteria	Proteobacteria	Alphaproteobacteria	Rhodobacterales	Rhodobacteraceae	Loktanella	Loktanella fryxellensis	0.000316458	0.00311605	0	0	0.000350523	0.00074549	0	0	0	0	0	0	0	0	0	0	0	0
Bacteria	Proteobacteria	Gammaproteobacteria	Cellvibrionales	Cellvibrionaceae	Saccharophagus	Saccharophagus degradans	0	0	0.000435436	0	0	0	0	0	0.000335148	0.000440135	0	0	0.000192378	0.000130483	0.000534384	0.000849621	0.000627736	0.000921821
Bacteria	Proteobacteria	Betaproteobacteria	Burkholderiales	Comamonadaceae	Polaromonas	Polaromonas eurypsychrophila	0.000316458	0.00105167	0.000134778	0	0.000154776	0.00108629	0.00021159	0	0.000121872	0.000565888	0	0	0.000420381	0.000284266	0	0	0	0
Bacteria	Bacteroidota	Flavobacteriia	Flavobacteriales	Flavobacteriaceae	Altibacter	Altibacter lentus	0	0	0.000393966	0	0	0	0	0	0	0.000326958	0	0.00249688	0	0	0.000213754	0.000214354	0.000324261	0.000322637
Bacteria	Proteobacteria	Betaproteobacteria	Burkholderiales	Comamonadaceae	Variovorax	Variovorax sp. PAMC 28711	0.000571383	0.000467408	0.00012441	0	0.000186642	0.000553792	0.000352651	0	0.000213276	0.000301807	0	0	0.000819386	0.000433389	0.000106877	9.35363e-05	0	0
Bacteria	Proteobacteria	Gammaproteobacteria	Thiotrichales	Piscirickettsiaceae	Cycloclasticus	Cycloclasticus sp. PY97N	0	0	0.000259188	0	0	0	0	0	0.00035546	0.000465286	0	0	0	0	0.00100865	0.000841826	0.000457291	0.000825449
Bacteria	Proteobacteria	Betaproteobacteria	Burkholderiales	Comamonadaceae	Delftia	Delftia tsuruhatensis	0	0	0.000248821	0	0.000100149	0	0	0	0.00035546	0.000704216	0	0.00266334	0	0	0	0	0	5.86613e-05
Bacteria	Bacteroidota	Flavobacteriia	Flavobacteriales	Flavobacteriaceae	Polaribacter	Polaribacter atrinae	0	0	0.000352496	0	5.91791e-05	0	0	0	0	0	0	0.00133167	0	0	0.000500985	9.74336e-05	0.00073998	0.00103495
Bacteria	Proteobacteria	Gammaproteobacteria	Pseudomonadales	Moraxellaceae	Psychrobacter	Psychrobacter fjordensis	0	0	0	0	0	0	0.000282121	0	0	0	0	0	0.00163165	0.00218092	0	0	0	0
Bacteria	Proteobacteria	Gammaproteobacteria	Alteromonadales	Shewanellaceae	Shewanella	Shewanella livingstonensis	0.00016702	0	0.00391893	0	0	0	0	0	0	0	0	0	0	0	0	0	0	0
Bacteria	Bacteroidota	Flavobacteriia	Flavobacteriales	Flavobacteriaceae	Flavobacterium	Flavobacterium nackdongense	0	0	0.000528744	0	0	0	0	0	0	0.000993448	0	0.00149813	0.000220878	0.000274945	0.000193714	0.000155894	0	0.000155034
Bacteria	Proteobacteria	Gammaproteobacteria	Cellvibrionales	Spongiibacteraceae	Dasania	Dasania marina	0	0	0	0	0	0	0	0	0.00179761	0.00139586	0	0	0	0	0.000193714	0.000171483	0.000166288	0.000226265
Bacteria	Proteobacteria	Betaproteobacteria	Burkholderiales	Comamonadaceae	Polaromonas	Polaromonas aquatica	0.000210972	0.000642686	0	0	4.55224e-05	0.000276896	0	0	0	0.000490436	0	0.0014149	0.000477381	0.000167763	0	5.06655e-05	0	0
Bacteria	Bacteroidota	Flavobacteriia	Flavobacteriales	Flavobacteriaceae	Flavobacterium	Flavobacterium xinjiangense	0.000193391	0.000331081	0	0	0.000100149	0.000489893	0	0	0	0.000528162	0	0.00116521	0.000242253	0.000167763	0.000113557	0.000218251	0	0.000184364
Bacteria	Bacteroidota	Flavobacteriia	Flavobacteriales	Flavobacteriaceae	Flavobacterium	Flavobacterium xanthum	0.000114277	0.00058426	0.000114043	0	8.19403e-05	0	0.00014106	0	0.000223432	0.000603614	0	0	0.000534382	0.000172423	0.000447547	0.000315685	0.000120559	0.000192744
Bacteria	Actinobacteriota	Actinobacteria	Micrococcales	Microbacteriaceae	Candidatus Limnoluna	Candidatus Limnoluna rubra	0	0	0	0	0	0	0.000235101	0	0.000528112	0.000276656	0	0	0	0	0.000273872	0.000611883	0.000794024	0.000926011
Bacteria	Proteobacteria	Gammaproteobacteria	Pseudomonadales	Pseudomonadaceae	Pseudomonas	Pseudomonas salina	0	0	0	0	0	0	0.00021159	0	0.000365616	0.000251506	0	0	0.000370505	0.000447369	0.000814936	0.000405324	0.000590321	0.000171794
Bacteria	Proteobacteria	Betaproteobacteria	Burkholderiales	Oxalobacteraceae	Massilia	Massilia armeniaca	0	0	0.000642787	0.0013983	0.000172985	0.00102239	0.000352651	0	0	0	0	0	0	0	0	0	0	0
Bacteria	Proteobacteria	Epsilonproteobacteria	Campylobacterales	Helicobacteraceae	Helicobacter	Helicobacter acinonychis	0	0	0	0	0	0	0	0	0	0.000188629	0.00180105	0.000998752	0	0	0.000153635	0.000151996	7.89866e-05	0.000121513
Bacteria	Proteobacteria	Alphaproteobacteria	Rhodobacterales	Rhodobacteraceae	Octadecabacter	Octadecabacter temperatus	0	0	0	0	0	0	0	0	0	0	0	0	0.000106876	0.000102522	0.000961892	0.000783366	0.000877167	0.000645275
Bacteria	Bacteroidota	Flavobacteriia	Flavobacteriales	Flavobacteriaceae	Flavobacterium	Flavobacterium aquidurense	0.000193391	0.000331081	0.000217718	0	0	0	0	0	0.000274212	0.000402409	0	0	0.000463131	0.000470669	0.000220434	0.000401426	0.000128873	0.000347778
Bacteria	Bacteroidota	Flavobacteriia	Flavobacteriales	Flavobacteriaceae	Polaribacter	Polaribacter sp. BM10	0	0	0.000186616	0	0	0	0	0	0	0.000238931	0	0	0.000142502	0	0.000561104	0.000639164	0.000419876	0.00124446
Bacteria	Firmicutes	Bacilli	Bacillales	Bacillaceae	Bacillus	Bacillus thuringiensis	0	0	0	0	0	0	0.00179852	0	0	0	0	0.00124844	0	0	0	9.35363e-05	9.14582e-05	0.000104752
Bacteria	Bacteroidota	Saprospiria	Saprospirales	Haliscomenobacteraceae	Haliscomenobacter	Haliscomenobacter hydrossis	0	0	0	0	0	0	0	0	0	0	0	0.00124844	0	0	0	0	0.00105593	0.00100562
Bacteria	Proteobacteria	Betaproteobacteria	Burkholderiales	Comamonadaceae	Polaromonas	Polaromonas sp. SP1	9.66956e-05	0	0	0	0	0.000553792	0.00016457	0	0.000111716	0.000402409	0	0.0014149	0.000270754	0.000191064	0	8.18442e-05	0	0
Bacteria	Bacteroidota	Saprospiria	Saprospirales	Lewinellaceae	Lewinella	Lewinella agarilytica	0	0	0.000176248	0	0	0	0	0	0	0	0	0	0	0	0.000173675	0.000136407	0.00108918	0.00157548
Bacteria	Bacteroidota	Flavobacteriia	Flavobacteriales	Flavobacteriaceae	Maribacter	Maribacter arcticus	0	0	0	0	0	0	0	0	0.00030468	0.000452711	0	0.00233042	0	0	0	0	0	0
Bacteria	Bacteroidota	Flavobacteriia	Flavobacteriales	Crocinitomicaceae	Brumimicrobium	Brumimicrobium mesophilum	0	0	0.000248821	0	0	0	0	0	0	0.000364684	0	0.00174782	0	0	0	0.000140304	0.000328418	0.000205315
Bacteria	Proteobacteria	Betaproteobacteria	Burkholderiales	Oxalobacteraceae	Janthinobacterium	Janthinobacterium agaricidamnosum	0	0	0.000611684	0.00102184	7.28359e-05	0.00125668	0	0	0	0	0	0	0	0	0	0	0	0
Bacteria	Proteobacteria	Alphaproteobacteria	Rhodobacterales	Rhodobacteraceae	Roseovarius	Roseovarius arcticus	0	0	0	0	0	0	0	0	0.000213276	0	0.00207814	0	0	0	0.000100197	5.84602e-05	0.000311789	0.000175984
Bacteria	Bacteroidota	Flavobacteriia	Flavobacteriales	Flavobacteriaceae	Ulvibacter	Ulvibacter litoralis	0	0	0.000196983	0	0	0	0	0	0	0	0	0.00266334	0	0	0	0	0	7.54217e-05
Bacteria	Proteobacteria	Betaproteobacteria	Burkholderiales	Oxalobacteraceae	Glaciimonas	Glaciimonas immobilis	0.00017581	0.000428457	0.000331761	0.00118318	8.64926e-05	0.00070289	0	0	0	0	0	0	0	0	0	0	0	0
Bacteria	Actinobacteriota	Actinobacteria	Micrococcales	Microbacteriaceae	Agrococcus	Agrococcus casei	0	0	0	0	0	0	0.000293876	0	0.000314836	0.000377259	0	0	0	0	0.000247153	0.000362453	0.000432348	0.000825449
Bacteria	Firmicutes	Erysipelotrichia	Erysipelotrichales	Erysipelotrichaceae	Turicibacter	Turicibacter sp. H121	0	0	0	0	0	0	0	0	0	0	0	0.0028298	0	0	0	0	0	0
Bacteria	Bacteroidota	Flavobacteriia	Flavobacteriales	Flavobacteriaceae	Flavobacterium	Flavobacterium flevense	0	0	0.000601317	0	0	0.000532493	0	0	0	0.000364684	0	0	0.000306379	0.000470669	0.000180355	0.000159791	0	0.000163414
Bacteria	Bacteroidota	Flavobacteriia	Flavobacteriales	Flavobacteriaceae	Polaribacter	Polaribacter litorisediminis	0	0	0.00016588	0	0	0	0	0	0	0	0	0.00216396	0	0	8.68374e-05	0.000101331	6.23579e-05	0.000188554
Bacteria	Bacteroidota	Flavobacteriia	Flavobacteriales	Flavobacteriaceae	Maribacter	Maribacter antarcticus	0	0	0	0	0	0	0	0	0.000274212	0.000402409	0	0.00208073	0	0	0	0	0	0
Bacteria	Proteobacteria	Gammaproteobacteria	Alteromonadales	Alteromonadaceae	Marinobacter	Marinobacter salarius	0	0	0.000248821	0	0	0	0	0	0.000934352	0.00021378	0	0	0	0	0.000921813	0.00019097	0.000170445	7.12316e-05
Bacteria	Proteobacteria	Gammaproteobacteria	Alteromonadales	Colwelliaceae	Colwellia	Colwellia sp. PAMC 21821	0	0	0.0016277	0	0.000154776	0	0	0	0.000649984	0	0	0	0	0	0	0	0	0.000310067
Bacteria	Proteobacteria	Betaproteobacteria	Burkholderiales	Comamonadaceae	Comamonas	Comamonas piscis	0	0	0	0	0	0	0	0	0.000223432	0.000352108	0.00207814	0	0	0	0	0	0	0
Bacteria	Proteobacteria	Alphaproteobacteria	Rhodobacterales	Rhodobacteraceae	Sulfitobacter	Sulfitobacter pseudonitzschiae	0	0	0	0	0.000100149	0	0	0	0	0	0	0	0	0	0.000407468	0.000120818	0.0015631	0.00045253
Bacteria	Bacteroidota	Flavobacteriia	Flavobacteriales	Flavobacteriaceae	Flavobacterium	Flavobacterium frigidarium	0	0	0.000238453	0	0	0	0.000293876	0	0.000335148	0.00064134	0	0	0.000235128	0.000200384	0.000153635	0.00024943	0	0.000268166
Bacteria	Proteobacteria	Gammaproteobacteria	Cellvibrionales	Cellvibrionaceae	Simiduia	Simiduia agarivorans	0	0	0	0	0	0	0	0	0.000274212	0.000276656	0	0	0	0	0.0006947	0.000463784	0.000357518	0.000532142
Bacteria	Firmicutes	Negativicutes	Selenomonadales	Selenomonadaceae	Selenomonas	Selenomonas lacticifex	0	0	0.000445804	0	0	0	0	0	0	0	0	0	0	0.000228345	0.000574463	0.000471579	0.000332575	0.00045672
Bacteria	Proteobacteria	Gammaproteobacteria	Cellvibrionales	Cellvibrionaceae	Marinibactrum	Marinibactrum halimedae	0	0	0.000176248	0	0	0	0	0	0.000192964	0.000264081	0	0	0.000106876	0	0.00032731	0.000604088	0.000286846	0.000507002
Bacteria	Bacteroidota	Cytophagia	Cytophagales	Cytophagaceae	Leadbetterella	Leadbetterella byssophila	0	0	0	0	0	0	0	0	0.000284368	0.000603614	0	0	0	0	0	0	0.000548749	0.00100562
Bacteria	Bacteroidota	Flavobacteriia	Flavobacteriales	Flavobacteriaceae	Flavobacterium	Flavobacterium fluvii	0	0	0.000321393	0	7.28359e-05	0	0	0	0.00015234	0.000389834	0	0	0.000413256	0.000461349	0.000220434	0.000167586	0	0.000150843
Bacteria	Proteobacteria	Gammaproteobacteria	Pseudomonadales	Pseudomonadaceae	Pseudomonas	Pseudomonas stutzeri	0	0.00225914	0	0	0	0	0	0	0	0	0	0	0	5.1261e-05	0	0	0	0
Bacteria	Proteobacteria	Betaproteobacteria	Burkholderiales	Comamonadaceae	Delftia	Delftia sp. HK171	0	0	0	0	0.000154776	0.000383395	0.000199835	0	0.000771856	0.00064134	0	0	0	0	0	0	0	0.000108943
Bacteria	Proteobacteria	Alphaproteobacteria	Rhizobiales	Bradyrhizobiaceae	Nitrobacter	Nitrobacter hamburgensis	0	0	0.000393966	0	0	0.000851988	0	0	0	0	0	0	0	0	0.000187035	0.000144202	0.00020786	0.00043996
Bacteria	Proteobacteria	Betaproteobacteria	Burkholderiales	Oxalobacteraceae	Herbaspirillum	Herbaspirillum lusitanum	0.000140648	0.000798489	0	0	0.000177537	0.00106499	0	0	0	0	0	0	0	0	0	0	0	0
Bacteria	Firmicutes	Clostridia	Clostridiales	Gracilibacteraceae	Gracilibacter	Gracilibacter thermotolerans	0	0	0	0	0	0	0	0	0	0	0	0.00166459	0	0	0.000187035	0.000105228	0.00010393	0.000100562
Bacteria	Proteobacteria	Gammaproteobacteria	Methylococcales	Methylococcaceae	Methylobacter	Methylobacter luteus	0	0	0	0	0	0	0	0	0.000162496	0.000377259	0	0	0	0	0.000601182	0.000378042	0.000195388	0.00044415
Bacteria	Proteobacteria	Gammaproteobacteria	Alteromonadales	Alteromonadaceae	Alteromonas	Alteromonas naphthalenivorans	0	0	0	0	0	0	0	0	0.000477332	0	0	0	0	0.000163103	0.000701379	0.000292301	0.000307632	0.000196935
Bacteria	Proteobacteria	Betaproteobacteria	Burkholderiales	Comamonadaceae	Rhodoferax	Rhodoferax sediminis	0	0	0	0	5.00747e-05	0.000255596	0	0	0.000396084	0.00114435	0	0	9.97513e-05	6.52413e-05	0	0	0	0.000117323
Bacteria	Proteobacteria	Alphaproteobacteria	Rhodobacterales	Rhodobacteraceae	Pannonibacter	Pannonibacter phragmitetus	0	0	0.000704992	0	0	0	0	0	0	0	0	0	0	0	0.000253833	0.00019097	0.000241117	0.000724887
Bacteria	Bacteroidota	Flavobacteriia	Flavobacteriales	Flavobacteriaceae	Flavobacterium	Flavobacterium phocarum	0	0	0.000207351	0	0	0	0	0	0	0.000490436	0	0	0.000270754	0.000219024	0.000260512	0.000284506	0	0.000343588
Bacteria	Bacteroidota	Cytophagia	Cytophagales	Cyclobacteriaceae	Algoriphagus	Algoriphagus litorisediminis	0	0	0	0	0	0	0.000505466	0	0.00096482	0.000553313	0	0	0	0	0	0	0	0
Bacteria	Bacteroidota	Flavobacteriia	Flavobacteriales	Flavobacteriaceae	Flavobacterium	Flavobacterium omnivorum	0	0	0.000176248	0	0	0.000298196	0	0	0	0	0	0	0.00039188	0.000288926	0.000260512	0.000218251	0.00010393	0.000284927
Bacteria	Bacteroidota	Flavobacteriia	Flavobacteriales	Flavobacteriaceae	Nonlabens	Nonlabens arenilitoris	0	0	0	0	0	0	0	0	0	0	0	0	0	0	0.000407468	0.000607986	0.000257746	0.000729077
Bacteria	Proteobacteria	Alphaproteobacteria	Rhodobacterales	Rhodobacteraceae	Loktanella	Loktanella acticola	0	0	0	0	0	0	0	0	0	0	0	0.00149813	0	0	0	0	0.000482234	0
Bacteria	Proteobacteria	Gammaproteobacteria	Alteromonadales	Alteromonadaceae	Paraglaciecola	Paraglaciecola polaris	0	0	0	0	0	0	0	0	0.000629672	0.000326958	0	0	0	0	0.000106877	0.000226046	0.00026606	0.000406439
Bacteria	Proteobacteria	Gammaproteobacteria	Alteromonadales	Alteromonadaceae	Marinobacter	Marinobacter psychrophilus	0.000843889	0.000642686	0.000176248	0	0	0	0	0	0.000284368	0	0	0	0	0	0	0	0	0
Bacteria	Proteobacteria	Betaproteobacteria	Burkholderiales	Oxalobacteraceae	Herbaspirillum	Herbaspirillum autotrophicum	0	0.000370031	0	0	0.000150224	0.00132058	0	0	0	0	0	0	0	0	0	0	0	0
Bacteria	Proteobacteria	Gammaproteobacteria	Cellvibrionales	Cellvibrionaceae	Cellvibrio	Cellvibrio japonicus	0	0	0	0	0	0	0	0	0.000182808	0.000226355	0	0	0	0	0.000420828	0.000389734	0.000157973	0.000460911
Bacteria	Proteobacteria	Gammaproteobacteria	Pseudomonadales	Moraxellaceae	Psychrobacter	Psychrobacter maritimus	0	0	0	0	0	0	0	0	0	0	0	0	0.000228003	0.000246985	0.000821616	0.000292301	0.000245274	0
Bacteria	Proteobacteria	Gammaproteobacteria	Oceanospirillales	Oceanospirillaceae	Nitrincola	Nitrincola alkalilacustris	0	0	0	0	0	0	0	0	0.00109685	0.000729367	0	0	0	0	0	0	0	0
Bacteria	Bacteroidota	Flavobacteriia	Flavobacteriales	Flavobacteriaceae	Ulvibacter	Ulvibacter antarcticus	0	0	0.000425069	0	0.000100149	0	0	0	0	0	0	0	0	0	0.00035403	0.000276711	0.000295161	0.000368728
Bacteria	Bacteroidota	Flavobacteriia	Flavobacteriales	Flavobacteriaceae	Jejudonia	Jejudonia soesokkakensis	0	0	0.000300658	0	0	0	0	0	0	0.000289232	0	0	0	0	0.00033399	0.000233841	0.000307632	0.000351968
Bacteria	Proteobacteria	Gammaproteobacteria	Oceanospirillales	Alcanivoracaceae	Marinicella	Marinicella litoralis	0	0	0	0	0	0	0	0	0	0.000389834	0	0	0	0	0.000300591	0.000491065	0.00016213	0.000469291
Bacteria	Proteobacteria	Alphaproteobacteria	Rhizobiales	Bradyrhizobiaceae	Nitrobacter	Nitrobacter vulgaris	0	0	0.000777565	0	0	0	0	0	0	0	0	0	0	0	0.000106877	5.06655e-05	0.000220331	0.000653655
Bacteria	Proteobacteria	Alphaproteobacteria	Rhodobacterales	Rhodobacteraceae	Halocynthiibacter	Halocynthiibacter arcticus	0	0	0	0	0	0	0	0	0	0	0	0.00158136	0	0	0	0	0.000145502	7.96118e-05
Bacteria	Firmicutes	Bacilli	Bacillales	Bacillaceae	Mesobacillus	Mesobacillus maritimus	0	0	0.00161733	0	0	0	0.000129305	0	0	0	0	0	0	0	0	0	0	0
Bacteria	Proteobacteria	Betaproteobacteria	Burkholderiales	Comamonadaceae	Ottowia	Ottowia oryzae	0	0	0	0	0.000104702	0.000276896	0	0	0.000528112	0.00064134	0	0	0	0	0	0	0	0.000104752
Bacteria	Actinobacteriota	Actinobacteria	Micrococcales	Microbacteriaceae	Huakuichenia	Huakuichenia soli	0	0	0	0	0	0	0.000199835	0	0	0.00021378	0	0	0	0	0.000180355	0.000261122	0.000295161	0.000469291
Bacteria	Proteobacteria	Gammaproteobacteria	Oceanospirillales	Alcanivoracaceae	Alcanivorax	Alcanivorax jadensis	0	0	0	0	0	0	0.000364406	0	0.000690608	0	0	0	0	6.99014e-05	0.000133596	4.67681e-05	0.000311789	0
Bacteria	Actinobacteriota	Actinobacteria	Propionibacteriales	Propionibacteriaceae	Cutibacterium	Cutibacterium acnes	0	0	0.00123374	0	0.000100149	0	0	0	0	0	0	0	0	0	0.000126916	0	0.000153816	0
Bacteria	Proteobacteria	Betaproteobacteria	Burkholderiales	Comamonadaceae	Delftia	Delftia rhizosphaerae	0	0	0	0	5.91791e-05	0.000362095	0	0	0.000426552	0.000691641	0	0	0	0	0	0	0	5.44713e-05
Bacteria	Bacteroidota	Flavobacteriia	Flavobacteriales	Flavobacteriaceae	Polaribacter	Polaribacter reichenbachii	0	0	0	0	0	0	0	0	0	0	0	0	0	0	0.000273872	0.000475476	0.000257746	0.000578233
Bacteria	Bacteroidota	Flavobacteriia	Flavobacteriales	Flavobacteriaceae	Polaribacter	Polaribacter sp. MED152	0	0	0	0	0	0	0	0	0	0	0	0	0	0	0.000400788	0.000405324	0.00020786	0.000548903
Bacteria	Proteobacteria	Gammaproteobacteria	Alteromonadales	Alteromonadaceae	Alteromonas	Alteromonas sp. 76-1	0	0	0	0	0	0	0	0	0.000365616	0	0	0	0.000299254	8.85418e-05	0.000227113	0.000210457	0.000303475	5.86613e-05
Bacteria	Proteobacteria	Gammaproteobacteria	Cellvibrionales	Cellvibrionaceae	Gilvimarinus	Gilvimarinus agarilyticus	0	0	0	0	0	0	0	0	0	0.000176054	0	0	0	0	0.000487626	0.00036635	0.000178759	0.000339398
Bacteria	Proteobacteria	Alphaproteobacteria	Rhodobacterales	Rhodobacteraceae	Sulfitobacter	Sulfitobacter marinus	0	0	0	0	0	0	0	0	0	0	0	0	0	0	0.000227113	0.000136407	0.000868853	0.000293307
Bacteria	Proteobacteria	Betaproteobacteria	Burkholderiales	Comamonadaceae	Simplicispira	Simplicispira limi	0	0	0	0	5.91791e-05	0	0	0	0.000548424	0.000767093	0	0	0	0	0	0	0	9.63722e-05
Bacteria	Proteobacteria	Gammaproteobacteria	Alteromonadales	Alteromonadaceae	Alkalimarinus	Alkalimarinus sediminis	0	0	0	0	0	0	0	0	0.000903884	0.000565888	0	0	0	0	0	0	0	0
Bacteria	Proteobacteria	Gammaproteobacteria	Alteromonadales	Idiomarinaceae	Idiomarina	Idiomarina abyssalis	0	0	0.00016588	0	0	0	0	0	0.000396084	0	0	0	0	0	0.00068802	9.74336e-05	0.000112244	0
Bacteria	Proteobacteria	Gammaproteobacteria	Alteromonadales	Shewanellaceae	Shewanella	Shewanella frigidimarina	0.000290087	0.000370031	0.000787932	0	0	0	0	0	0	0	0	0	0	0	0	0	0	0
Bacteria	Proteobacteria	Alphaproteobacteria	Rhodobacterales	Rhodobacteraceae	Octadecabacter	Octadecabacter ascidiaceicola	0	0	0	0	0	0	0	0	0	0	0	0	0	0	0.000507665	0.000385837	0.000295161	0.000234645
Bacteria	Firmicutes	Bacilli	Bacillales	Bacillaceae	Bacillus	Bacillus fermenti	0	0	0.00139962	0	0	0	0	0	0	0	0	0	0	0	0	0	0	0
Bacteria	Proteobacteria	Gammaproteobacteria	Pseudomonadales	Moraxellaceae	Moraxella	Moraxella osloensis	0	0	0	0	0	0	0.00132832	0	0	0	0	0	0	6.52413e-05	0	0	0	0
Bacteria	Proteobacteria	Betaproteobacteria	Burkholderiales	Burkholderiaceae	Cupriavidus	Cupriavidus metallidurans	0	0	0	0	0	0	0	0	0	0	0	0	0	0	0.000293911	0.000479373	0.000170445	0.00043996
Bacteria	Bacteroidota	Flavobacteriia	Flavobacteriales	Flavobacteriaceae	Polaribacter	Polaribacter filamentus	0	0	0	0	0	0	0	0	0	0	0	0	0	0	0.000280552	0.000210457	0.000228646	0.000657845
Bacteria	Bacteroidota	Saprospiria	Saprospirales	Haliscomenobacteraceae	Phaeodactylibacter	Phaeodactylibacter luteus	0	0	0	0	0	0	0	0	0	0	0	0	0	0	0	0	0.000723351	0.000653655
Bacteria	Bacteroidota	Flavobacteriia	Flavobacteriales	Flavobacteriaceae	Flavobacterium	Flavobacterium faecale	0	0.000272655	0.000393966	0	0	0	0.000152815	0	0	0.000201205	0	0	0.000192378	9.78619e-05	0	6.23575e-05	0	0
Bacteria	Proteobacteria	Betaproteobacteria	Burkholderiales	Comamonadaceae	Hydrogenophaga	Hydrogenophaga intermedia	0	0	0	0	0	0	0.00016457	0	0.000548424	0.000653915	0	0	0	0	0	0	0	0
Bacteria	Proteobacteria	Alphaproteobacteria	Rhodobacterales	Rhodobacteraceae	Pseudopuniceibacterium	Pseudopuniceibacterium sediminis	0	0	0	0	0	0	0	0	0.000385928	0.000352108	0	0	0	0	0	0	0.000274375	0.000347778
Bacteria	Bacteroidota	Flavobacteriia	Flavobacteriales	Flavobacteriaceae	Psychroserpens	Psychroserpens damuponensis	0	0	0.000186616	0	0	0	0	0	0.000528112	0.000591039	0	0	0	0	0	0	0	0
Bacteria	Proteobacteria	Gammaproteobacteria	Pseudomonadales	Pseudomonadaceae	Pseudomonas	Pseudomonas fluorescens	0	0	0	0	0	0	0	0	0	0	0	0	0.000185252	0.000116502	0.000273872	0.000288403	0.00020786	0.000226265
Bacteria	Proteobacteria	Alphaproteobacteria	Rhodobacterales	Rhodobacteraceae	Sedimentitalea	Sedimentitalea nanhaiensis	0	0	0	0	0	0	0	0	0	0	0	0	0	0	0.000153635	0.000105228	0.000665151	0.000335208
Bacteria	Proteobacteria	Alphaproteobacteria	Rhodobacterales	Rhodobacteraceae	Epibacterium	Epibacterium mobile	0	0	0	0	0	0	0	0	0	0	0	0	0	0	0.00032731	0.000276711	0.000299318	0.000347778
Bacteria	Proteobacteria	Alphaproteobacteria	Rhodobacterales	Rhodobacteraceae	Shimia	Shimia abyssi	0	0	0	0	0	0	0	0	0	0	0	0	0	0	0.000440867	0.000292301	0.00026606	0.000247216
Bacteria	Bacteroidota	Flavobacteriia	Flavobacteriales	Flavobacteriaceae	Flavobacterium	Flavobacterium hercynium	0	0	0.000228086	0.000537808	5.46269e-05	0	0	0	0	0	0	0	0.000192378	0.000158443	0	7.01522e-05	0	0
Bacteria	Bacteroidota	Flavobacteriia	Flavobacteriales	Flavobacteriaceae	Polaribacter	Polaribacter marinaquae	0	0	0	0	0	0	0	0	0	0	0	0	0	0	0.000207074	0.00024943	0.000141345	0.000599184
Bacteria	Proteobacteria	Betaproteobacteria	Burkholderiales	Comamonadaceae	Limnohabitans	Limnohabitans planktonicus	0	0	0	0	0	0	0	0	0.000142184	0.000943147	0	0	0	0	0	0	0	0.000104752
Bacteria	Proteobacteria	Gammaproteobacteria	Cellvibrionales	Cellvibrionaceae	Simiduia	Simiduia curdlanivorans	0	0	0	0	0	0	0	0	0.000264056	0	0	0	0	0	0.000313951	0.00030789	0.000116401	0.000184364
Bacteria	Proteobacteria	Betaproteobacteria	Burkholderiales	Oxalobacteraceae	Massilia	Massilia umbonata	0	0	0	0	0.00116537	0	0	0	0	0	0	0	0	0	0	0	0	0
Bacteria	Proteobacteria	Zetaproteobacteria	Mariprofundales	Mariprofundaceae	Mariprofundus	Mariprofundus aestuarium	0	0	0.000217718	0	0	0	0	0	0	0	0	0	0	0	0.00032731	0.000101331	0.000324261	0.000188554
Bacteria	Proteobacteria	Betaproteobacteria	Burkholderiales	Oxalobacteraceae	Glaciimonas	Glaciimonas alpina	0	0	0	0	0.00115172	0	0	0	0	0	0	0	0	0	0	0	0	0
Bacteria	Proteobacteria	Alphaproteobacteria	Rickettsiales	Rickettsiaceae	Occidentia	Occidentia massiliensis	0	0	0	0	0	0	0	0	0	0	0	0	0	0.000461349	0	0.000413118	0	0.000272356
Bacteria	Proteobacteria	Gammaproteobacteria	Alteromonadales	Alteromonadaceae	Alteromonas	Alteromonas stellipolaris	0	0	0	0	0	0	0	0	0.00020312	0	0	0	0	0.000111842	0.000293911	0.000257225	0.000137187	0.000121513
Bacteria	Firmicutes	Bacilli	Lactobacillales	Lactobacillaceae	Lactobacillus	Lactobacillus lindneri	0	0	0	0	0	0	0	0	0	0	0	0	0	0	0.000307271	0.000300095	0.000145502	0.000368728
Bacteria	Proteobacteria	Alphaproteobacteria	Rhodobacterales	Rhodobacteraceae	Sulfitobacter	Sulfitobacter dubius	0	0	0	0	0	0	0	0	0	0	0	0	0	9.78619e-05	0.000500985	0.00013251	0.000291003	9.63722e-05
Bacteria	Bacteroidota	Flavobacteriia	Flavobacteriales	Flavobacteriaceae	Flavobacterium	Flavobacterium fryxellicola	0	0	0.000145145	0	0	0	0	0	0.000324992	0.000616189	0	0	0	0	0	0	0	0
Bacteria	Bacteroidota	Flavobacteriia	Flavobacteriales	Flavobacteriaceae	Polaribacter	Polaribacter staleyi	0	0	0	0	0	0	0	0	0	0	0	0	0	0	0.000166995	0.000128612	0.000149659	0.000615944
Bacteria	Firmicutes	Bacilli	Bacillales	Bacillaceae	Mesobacillus	Mesobacillus persicus	0	0	0.00104712	0	0	0	0	0	0	0	0	0	0	0	0	0	0	0
Bacteria	Proteobacteria	Betaproteobacteria	Burkholderiales	Comamonadaceae	Xenophilus	Xenophilus azovorans	0	0	0	0	8.19403e-05	0	0	0	0.000436708	0.000452711	0	0	0	0	0	0	0	7.54217e-05
Bacteria	Proteobacteria	Alphaproteobacteria	Rhodobacterales	Rhodobacteraceae	Boseongicola	Boseongicola aestuarii	0	0	0	0	9.10448e-05	0	0	0	0.000294524	0.00021378	0	0	0	0	0	0	0.000174602	0.000268166
Bacteria	Firmicutes	Bacilli	Lactobacillales	Lactobacillaceae	Lactobacillus	Lactobacillus perolens	0	0	0.000487274	0	0	0	0	0	0	0	0	0	0	0	0	0.000198765	0.000199545	0.000155034
Bacteria	Proteobacteria	Gammaproteobacteria	Cellvibrionales	Spongiibacteraceae	Oceanicoccus	Oceanicoccus sagamiensis	0	0	0	0	0	0	0	0	0	0	0	0	0	6.99014e-05	0.000146956	0.000265019	0.000212017	0.000339398
Bacteria	Bacteroidota	Cytophagia	Cytophagales	Marivirgaceae	Marivirga	Marivirga sericea	0	0	0	0	0	0	0	0	0.000528112	0.000503012	0	0	0	0	0	0	0	0
Bacteria	Bacteroidota	Flavobacteriia	Flavobacteriales	Flavobacteriaceae	Flavobacterium	Flavobacterium resistens	0	0	0	0	0	0	0.000376161	0	0	0.000188629	0	0	0.000114002	9.78619e-05	0.000113557	7.01522e-05	0	6.28514e-05
Bacteria	Proteobacteria	Betaproteobacteria	Burkholderiales	Comamonadaceae	Variovorax	Variovorax robiniae	0	0	0	0	0	0.000447294	0	0	0	0.000515587	0	0	0	5.1261e-05	0	0	0	0
Bacteria	Proteobacteria	Gammaproteobacteria	Alteromonadales	Alteromonadaceae	Alteromonas	Alteromonas australica	0	0	0	0	0	0	0	0	0	0	0	0	0	0	0.000180355	0.00024943	0.000199545	0.000381299
Bacteria	Bacteroidota	Saprospiria	Saprospirales	Lewinellaceae	Flavilitoribacter	Flavilitoribacter nigricans	0	0	0.000311026	0	0	0	0	0	0	0	0	0	0	0	0	0	0.000353361	0.000343588
Bacteria	Firmicutes	Tissierellia	Tissierellales	Peptoniphilaceae	Peptoniphilus	Peptoniphilus grossensis	0	0	0	0	0	0	0	0	0	0	0	0	0	0.000330867	0	0.000354658	0	0.000310067
Bacteria	Bacteroidota	Flavobacteriia	Flavobacteriales	Flavobacteriaceae	Winogradskyella	Winogradskyella sp. PG-2	0	0	0	0	0	0	0	0	0.000264056	0.000578464	0	0	0	0	0	0	0.000149659	0
Bacteria	Proteobacteria	Gammaproteobacteria	Cellvibrionales	Halieaceae	Marimicrobium	Marimicrobium arenosum	0	0	0	0	0	0	0	0	0.00040624	0.000377259	0	0	0	0	0	0	0.000124716	8.38019e-05
Bacteria	Proteobacteria	Gammaproteobacteria	Cellvibrionales	Cellvibrionaceae	Simiduia	Simiduia litorea	0	0	0	0	0	0	0	0	0	0	0	0	0	0	0.000480946	0.000187073	0.000124716	0.000192744
Bacteria	Bacteroidota	Flavobacteriia	Flavobacteriales	Flavobacteriaceae	Flavobacterium	Flavobacterium soyangense	0	0.000272655	0	0	0	0.000468594	0	0	0	0	0	0	9.97513e-05	8.85418e-05	0	5.45628e-05	0	0
Bacteria	Bacteroidota	Flavobacteriia	Flavobacteriales	Flavobacteriaceae	Polaribacter	Polaribacter dokdonensis	0	0	0	0	0	0	0	0	0	0	0	0	0	5.59211e-05	0.000133596	0.000159791	0.000137187	0.000486051
Bacteria	Bacteroidota	Flavobacteriia	Flavobacteriales	Flavobacteriaceae	Flavobacterium	Flavobacterium columnare	0	0	0.000196983	0	0	0	0	0	0	0.000352108	0	0	0.000114002	6.99014e-05	0	0.000101331	0	0.000129893
Bacteria	Proteobacteria	Gammaproteobacteria	Alteromonadales	Pseudoalteromonadaceae	Pseudoalteromonas	Pseudoalteromonas tetraodonis	0	0	0.000456171	0	0	0	0	0	0.000365616	0	0	0	0	0	0.000140276	0	0	0
Bacteria	Proteobacteria	Gammaproteobacteria	Pseudomonadales	Moraxellaceae	Psychrobacter	Psychrobacter sp. G	0	0	0	0	0	0	0	0	0	0	0	0	0.00040613	0.000368147	0	6.23575e-05	0.000112244	0
Bacteria	Bacteroidota	Saprospiria	Saprospirales	Lewinellaceae	Lewinella	Lewinella antarctica	0	0	0	0	0	0	0	0	0	0	0	0	0	0	0	0	0.000353361	0.000590804
Bacteria	Proteobacteria	Gammaproteobacteria	Alteromonadales	Alteromonadaceae	Paraglaciecola	Paraglaciecola mesophila	0	0	0	0	0	0	0	0	0	0	0	0	0	0	0.000146956	0.000346864	0.000120559	0.000310067
Bacteria	Proteobacteria	Betaproteobacteria	Burkholderiales	Oxalobacteraceae	Herminiimonas	Herminiimonas saxobsidens	0	0	0.000228086	0	0.000405149	0.000276896	0	0	0	0	0	0	0	0	0	0	0	0
Bacteria	Proteobacteria	Gammaproteobacteria	Alteromonadales	Colwelliaceae	Colwellia	Colwellia agarivorans	0	0	0	0	0	0	0	0	0	0.000540738	0	0	0	0	0	0.000109126	9.97726e-05	0.000150843
Bacteria	Firmicutes	Clostridia	Halanaerobiales	Halanaerobiaceae	Halanaerobium	Halanaerobium fermentans	0	0	0	0	0	0	0	0	0	0.000289232	0	0	0	0	0.000200394	0.00017538	9.56154e-05	0.000134083
Bacteria	Proteobacteria	Alphaproteobacteria	Rhizobiales	Bradyrhizobiaceae	Bosea	Bosea vaviloviae	0	0	0	0	0	0	0	0	0	0	0	0	0	0	0.000166995	0.000214354	0.000145502	0.000356158
Bacteria	Proteobacteria	Alphaproteobacteria	Rickettsiales	Rickettsiaceae	Rickettsia	Rickettsia rhipicephali	0	0	0	0	0	0	0	0	0	0	0	0	0	0	0.000173675	7.79469e-05	0.000448977	0.000180174
Bacteria	Proteobacteria	Alphaproteobacteria	Sphingomonadales	Sphingomonadaceae	Novosphingopyxis	Novosphingopyxis baekryungensis	0	0	0	0	0	0	0	0	0	0	0	0	0	6.52413e-05	0.000247153	8.57416e-05	0.000440662	4.1901e-05
Bacteria	Bacteroidota	Cytophagia	Cytophagales	Marivirgaceae	Marivirga	Marivirga tractuosa	0	0	0	0	0	0	0	0	0.000365616	0.000503012	0	0	0	0	0	0	0	0
Bacteria	Proteobacteria	Gammaproteobacteria	Alteromonadales	Colwelliaceae	Colwellia	Colwellia mytili	0	0	0	0	0	0	0	0	0.00020312	0	0	0	0	0	0.000267192	8.96389e-05	8.7301e-05	0.000217885
Bacteria	Proteobacteria	Gammaproteobacteria	Pseudomonadales	Moraxellaceae	Psychrobacter	Psychrobacter alimentarius	0	0	0	0	0	0	0	0	0	0	0	0	0.000135377	0.000125823	0.000260512	0.00013251	0.000195388	0
Bacteria	Bacteroidota	Saprospiria	Saprospirales	Lewinellaceae	Lewinella	Lewinella aquimaris	0	0	0	0	0	0	0	0	0	0	0	0	0	0	0.000113557	0	0.000216174	0.000515382
Bacteria	Proteobacteria	Gammaproteobacteria	Alteromonadales	Alteromonadaceae	Alteromonas	Alteromonas mediterranea	0	0	0	0	0	0	0	0	0	0	0	0	0	0	0.000173675	0.000171483	0.00016213	0.000335208
Bacteria	Proteobacteria	Betaproteobacteria	Burkholderiales	Comamonadaceae	Hydrogenophaga	Hydrogenophaga sp. PBC	0	0	0	0	0	0	0.00014106	0	0.000182808	0.000515587	0	0	0	0	0	0	0	0
Bacteria	Proteobacteria	Gammaproteobacteria	Oceanospirillales	Oceanospirillaceae	Oleispira	Oleispira lenta	0	0	0.000155513	0	0	0	0	0	0.000324992	0	0	0	0	0	9.35173e-05	3.89734e-05	7.06723e-05	0.000155034
Bacteria	Proteobacteria	Alphaproteobacteria	Rhodobacterales	Rhodobacteraceae	Ruegeria	Ruegeria sp. AD91A	0	0	0	0	0	0	0	0	0	0	0	0	0	0	0.000280552	0.000214354	0.000195388	0.000146653
Bacteria	Firmicutes	Bacilli	Lactobacillales	Carnobacteriaceae	Alkalibacterium	Alkalibacterium putridalgicola	0	0	0.000269556	0	0	0	0	0	0	0	0	0	0	0	0.000220434	0.000128612	7.06723e-05	0.000138273
Bacteria	Proteobacteria	Betaproteobacteria	Burkholderiales	Comamonadaceae	Curvibacter	Curvibacter delicatus	0	0	0	0	0	0.000298196	0	0	0.000172652	0.000352108	0	0	0	0	0	0	0	0
Bacteria	Proteobacteria	Alphaproteobacteria	Rhodobacterales	Rhodobacteraceae	Shimia	Shimia gijangensis	0	0	0	0	0	0	0	0	0	0.000226355	0	0	0	0	0.000106877	6.62548e-05	0.000195388	0.000217885
Bacteria	Proteobacteria	Alphaproteobacteria	Rhizobiales	Rhizobiaceae	Liberibacter	Candidatus Liberibacter solanacearum	0	0	0	0	0	0	0	0	0	0	0	0	0.000149627	0.000288926	0	0.000218251	0	0.000146653
Bacteria	Bacteroidota	Cytophagia	Cytophagales	Reichenbachiellaceae	Marinoscillum	Marinoscillum luteum	0	0	0	0	0	0	0	0	0.000416396	0.000377259	0	0	0	0	0	0	0	0
Bacteria	Proteobacteria	Betaproteobacteria	Burkholderiales	Oxalobacteraceae	Oxalicibacterium	Oxalicibacterium flavum	0	0	0	0	0.000364179	0.000404694	0	0	0	0	0	0	0	0	0	0	0	0
Bacteria	Bacteroidota	Flavobacteriia	Flavobacteriales	Flavobacteriaceae	Flavobacterium	Flavobacterium oryzae	0.000149439	0.00029213	0	0	0	0	0	0	0	0.000326958	0	0	0	0	0	0	0	0
Bacteria	Proteobacteria	Betaproteobacteria	Burkholderiales	Comamonadaceae	Variovorax	Variovorax soli	0	0	0	0	0	0	0	0	0.000162496	0.000603614	0	0	0	0	0	0	0	0
Bacteria	Proteobacteria	Alphaproteobacteria	Kiloniellales	Kiloniellaceae	Kiloniella	Kiloniella litopenaei	0	0	0	0	0	0	0	0	0	0	0	0	0	0.000256305	0	0.00019097	0	0.000310067
Bacteria	Proteobacteria	Gammaproteobacteria	Pseudomonadales	Moraxellaceae	Psychrobacter	Psychrobacter submarinus	0	0	0	0	0	0	0	0	0	0	0	0	0.000106876	6.99014e-05	0.000320631	0.000113023	0.00013303	0
Bacteria	Proteobacteria	Gammaproteobacteria	Pseudomonadales	Moraxellaceae	Psychrobacter	Psychrobacter urativorans	0	0	0	0	0	0	0	0	0	0	0	0	0.000491632	0.000251645	0	0	0	0
Bacteria	Bacteroidota	Flavobacteriia	Flavobacteriales	Flavobacteriaceae	Flavobacterium	Flavobacterium gillisiae	0	0	0.000217718	0	0	0	0	0	0	0	0	0	0.000192378	0.000163103	0	0.000105228	0	6.28514e-05
Bacteria	Proteobacteria	Betaproteobacteria	Burkholderiales	Comamonadaceae	Delftia	Delftia acidovorans	0	0	0	0	0	0	0	0	0.000324992	0.000339533	0	0	0	0	0	0	0	7.54217e-05
Bacteria	Bacteroidota	Cytophagia	Cytophagales	Roseivirgaceae	Roseivirga	Roseivirga echinicomitans	0	0	0	0	0	0	0	0	0.00035546	0.000326958	0	0	0	0	0	0	4.57291e-05	0
Bacteria	Proteobacteria	Alphaproteobacteria	Kordiimonadales	Kordiimonadaceae	Kordiimonas	Kordiimonas lacus	0	0	0	0	0	0	0	0	0	0	0	0	0	0	0.000233793	0.000155894	0.000191231	0.000146653
Bacteria	Proteobacteria	Gammaproteobacteria	Alteromonadales	Colwelliaceae	Colwellia	Colwellia polaris	0	0	0	0	0	0	0	0	0	0	0	0	0	0	0.000173675	0.000233841	0.000278532	0
Bacteria	Bacteroidota	Flavobacteriia	Flavobacteriales	Flavobacteriaceae	Nonlabens	Nonlabens sediminis	0	0	0	0	0	0	0	0	0	0	0	0	0	0	0.00033399	0.000233841	0	0.000113133
Bacteria	Proteobacteria	Gammaproteobacteria	Oceanospirillales	Oceanospirillaceae	Oceanospirillum	Oceanospirillum multiglobuliferum	0	0	0	0	0	0	0	0	0.000385928	0.000289232	0	0	0	0	0	0	0	0
Bacteria	Bacteroidota	Flavobacteriia	Flavobacteriales	Flavobacteriaceae	Flavobacterium	Flavobacterium squillarum	0	0	0.00012441	0	0	0	0	0	0	0	0	0	0.000135377	0.000153783	7.34778e-05	0.000113023	0	6.70415e-05
Bacteria	Proteobacteria	Alphaproteobacteria	Rickettsiales	Candidatus Midichloriaceae	Candidatus Midichloria	Candidatus Midichloria mitochondrii	0	0	0	0	0	0	0	0	0	0	0	0	0.000213753	0.000452029	0	0	0	0
Bacteria	Proteobacteria	Betaproteobacteria	Burkholderiales	Oxalobacteraceae	Janthinobacterium	Janthinobacterium sp. LM6	0	0	0.000259188	0	0	0.000404694	0	0	0	0	0	0	0	0	0	0	0	0
Bacteria	Proteobacteria	Gammaproteobacteria	Chromatiales	Granulosicoccaceae	Sulfuriflexus	Sulfuriflexus mobilis	0	0	0	0	0	0	0	0	0.000284368	0.000264081	0	0	0	0	0	0	0	0.000113133
Bacteria	Firmicutes	Bacilli	Lactobacillales	Lactobacillaceae	Lactobacillus	Lactobacillus homohiochii	0	0	0	0	0	0	0	0	0	0	0	0	0	0	0.000253833	8.57416e-05	0.000120559	0.000192744
Bacteria	Proteobacteria	Gammaproteobacteria	Thiotrichales	Thiotrichaceae	Leucothrix	Leucothrix pacifica	0	0	0	0	0	0	0	0	0	0	0	0	0	0	0.000193714	0.000148099	9.56154e-05	0.000209505
Bacteria	Proteobacteria	Gammaproteobacteria	Alteromonadales	Alteromonadaceae	Marinobacter	Marinobacter algicola	0	0	0	0	0	0	0	0	0.000264056	0.000377259	0	0	0	0	0	0	0	0
Bacteria	Proteobacteria	Alphaproteobacteria	Rhodospirillales	Rhodospirillaceae	Candidatus Endolissoclinum	Candidatus Endolissoclinum faulkneri	0	0	0	0	0	0	0	0	0	0	0	0	0	0.000181744	0	0.000183175	0	0.000268166
Bacteria	Proteobacteria	Alphaproteobacteria	Rhodobacterales	Rhodobacteraceae	Planktotalea	Planktotalea frisia	0	0	0	0	0	0	0	0	0	0.000301807	0	0	0	0	0	0	0.000124716	0.000201125
Bacteria	Bacteroidota	Flavobacteriia	Flavobacteriales	Flavobacteriaceae	Flavobacterium	Flavobacterium johnsoniae	0	0	0	0	0	0	0.000270366	0	0	0.000238931	0	0	0	0.000107182	0	0	0	0
Bacteria	Proteobacteria	Gammaproteobacteria	Nevskiales	Sinobacteraceae	Solimonas	Solimonas sp. K1W22B-7	0	0	0.00016588	0	0	0	0	0	0	0	0	0	0	0	0	7.79469e-05	0.000120559	0.000251406
Bacteria	Proteobacteria	Alphaproteobacteria	Rhodobacterales	Rhodobacteraceae	Pseudoruegeria	Pseudoruegeria aquimaris	0	0	0	0	0	0	0	0	0	0	0	0	0	0	0.000287232	0.000109126	0.00010393	0.000108943
Bacteria	Proteobacteria	Betaproteobacteria	Burkholderiales	Comamonadaceae	Acidovorax	Acidovorax sp. T1	0	0	0	0	0	0.000404694	0	0	0	0.000201205	0	0	0	0	0	0	0	0
Bacteria	Proteobacteria	Gammaproteobacteria	Pseudomonadales	Moraxellaceae	Psychrobacter	Psychrobacter sp. AntiMn-1	0	0	0	0	0	0	0	0	0	0	0	0	0.000128252	6.05812e-05	0.000166995	0.00013251	0.000116401	0
Bacteria	Proteobacteria	Alphaproteobacteria	Rhodobacterales	Rhodobacteraceae	Pseudorhodobacter	Pseudorhodobacter sp. S12M18	0	0	0	0	0	0	0	0	0	0	0	0	0	0	0.000146956	0.000202662	0.000149659	0.000104752
Bacteria	Proteobacteria	Gammaproteobacteria	Thiotrichales	Piscirickettsiaceae	Hydrogenovibrio	Hydrogenovibrio crunogenus	0	0	0	0	0	0	0	0	0	0	0	0	0	0	0.000220434	0.000167586	8.31438e-05	0.000129893
Bacteria	Bacteroidota	Flavobacteriia	Flavobacteriales	Flavobacteriaceae	Polaribacter	Polaribacter haliotis	0	0	0	0	0	0	0	0	0	0	0	0	0	0	9.35173e-05	0.000128612	9.56154e-05	0.000280736
Bacteria	Bacteroidota	Saprospiria	Saprospirales	Lewinellaceae	Lewinella	Lewinella lutea	0	0	0	0	0	0	0	0	0	0	0	0	0	0	0	0	0.000166288	0.00043158
Bacteria	Bacteroidota	Flavobacteriia	Flavobacteriales	Flavobacteriaceae	Flavobacterium	Flavobacterium hydatis	0	0	0	0	0	0	0	0	0	0	0	0	0.000171002	0.000200384	0	0.000136407	0	8.38019e-05
Bacteria	Bacteroidota	Flavobacteriia	Flavobacteriales	Flavobacteriaceae	Polaribacter	Polaribacter insulae	0	0	0	0	0	0	0	0	0	0	0	0	0	0	0.000113557	0.000128612	0.000120559	0.000226265
Bacteria	Proteobacteria	Gammaproteobacteria	Cellvibrionales	Spongiibacteraceae	Zhongshania	Zhongshania aliphaticivorans	0	0	0	0	0	0	0	0	0.000467176	0	0	0	0	0	0	0	0	0.000121513
Bacteria	Proteobacteria	Alphaproteobacteria	Rhodobacterales	Rhodobacteraceae	Roseobacter	Roseobacter litoralis	0	0	0	0	0	0	0	0	0	0	0	0	0	0	0.000133596	0	0.000320104	0.000134083
Bacteria	Bacteroidota	Flavobacteriia	Flavobacteriales	Flavobacteriaceae	Winogradskyella	Winogradskyella damuponensis	0	0	0	0	0	0	0	0	0.000233588	0.000352108	0	0	0	0	0	0	0	0
Bacteria	Bacteroidota	Flavobacteriia	Flavobacteriales	Flavobacteriaceae	Flavobacterium	Flavobacterium saccharophilum	0	0	0	0	0	0	0.000282121	0	0	0.000301807	0	0	0	0	0	0	0	0
Bacteria	Proteobacteria	Alphaproteobacteria	Rhizobiales	Beijerinckiaceae	Beijerinckia	Beijerinckia mobilis	0	0	0	0	0	0	0	0	0	0	0	0	0.000313504	0.000158443	0	0.000109126	0	0
Bacteria	Proteobacteria	Gammaproteobacteria	Cellvibrionales	Halieaceae	Luminiphilus	Luminiphilus syltensis	0	0	0	0	0	0	0	0	0.000314836	0.000264081	0	0	0	0	0	0	0	0
Bacteria	Proteobacteria	Alphaproteobacteria	Rhodobacterales	Rhodobacteraceae	Aliiroseovarius	Aliiroseovarius zhejiangensis	0	0	0	0	0	0	0	0	0	0	0	0	0	0	0.000207074	0.000120818	0.000141345	0.000104752
Bacteria	Proteobacteria	Alphaproteobacteria	Rhodobacterales	Rhodobacteraceae	Phaeobacter	Phaeobacter marinintestinus	0	0	0	0	0	0	0	0	0	0	0	0	0	0	0	0	0.000569535	0
Bacteria	Proteobacteria	Alphaproteobacteria	Rhodobacterales	Rhodobacteraceae	Shimia	Shimia haliotis	0	0	0	0	0	0	0	0	0	0	0	0	0	0	0.000173675	0.000171483	0.000145502	7.12316e-05
Bacteria	Proteobacteria	Betaproteobacteria	Burkholderiales	Oxalobacteraceae	Herminiimonas	Herminiimonas arsenicoxydans	0	0	0.000134778	0	0.000104702	0.000319496	0	0	0	0	0	0	0	0	0	0	0	0
Bacteria	Proteobacteria	Alphaproteobacteria	Rhodobacterales	Rhodobacteraceae	Yoonia	Yoonia sediminilitoris	0	0	0	0	0	0	0	0	0	0	0	0	0	0	0	0	0.000457291	0.000100562
Bacteria	Candidatus Dependentiae	Candidatus Dependentiae	Candidatus Dependentiae	Candidatus Dependentiae	Candidatus Dependentiae	Candidatus Dependentiae bacterium	0	0	0	0	0	0	0	0	0	0	0	0	0	0	0	0.000296198	0	0.000259786
Bacteria	Bacteroidota	Flavobacteriia	Flavobacteriales	Flavobacteriaceae	Flavobacterium	Flavobacterium soli	0	0	0	0	0	0	0	0	0	0.000553313	0	0	0	0	0	0	0	0
Bacteria	Proteobacteria	Betaproteobacteria	Burkholderiales	Oxalobacteraceae	Herbaspirillum	Herbaspirillum hiltneri	0	0	0	0	9.55971e-05	0.000447294	0	0	0	0	0	0	0	0	0	0	0	0
Bacteria	Firmicutes	Clostridia	Clostridiales	Clostridiaceae	Clostridium	Clostridium kluyveri	0	0	0	0	0	0	0	0	0	0	0	0	0	0.000153783	0	0.000194867	0	0.000192744
Bacteria	Firmicutes	Bacilli	Bacillales	Bacillaceae	Bacillus	Bacillus sp. Y1	0	0	0	0	0	0	0.000540731	0	0	0	0	0	0	0	0	0	0	0
Bacteria	Bacteroidota	Cytophagia	Cytophagales	Cytophagaceae	Lacihabitans	Lacihabitans soyangensis	0	0	0	0	0	0	0	0	0	0	0	0	0	0	0	0	0.000232803	0.000301687
Bacteria	Bacteroidota	Flavobacteriia	Flavobacteriales	Flavobacteriaceae	Flavobacterium	Flavobacterium pectinovorum	0	0	0	0	0	0	0	0	0	0.000251506	0	0	0.000135377	8.85418e-05	0	5.84602e-05	0	0
Bacteria	Proteobacteria	Alphaproteobacteria	Holosporales	Caedimonadaceae	Caedimonas	Caedimonas varicaedens	0	0	0	0	0	0	0	0	0	0	0	0	0	0.000214364	0	0.00019097	0	0.000125703
Bacteria	Proteobacteria	Alphaproteobacteria	Rhizobiales	Bradyrhizobiaceae	Bosea	Bosea sp. RAC05	0	0	0.000207351	0	0	0	0	0	0	0	0	0	0	0	0	0	7.48295e-05	0.000243026
Bacteria	Actinobacteriota	Actinobacteria	Micrococcales	Microbacteriaceae	Alpinimonas	Alpinimonas psychrophila	0	0	0	0	0	0	0	0	0	0	0	0	0	0	0	0.000120818	0.000141345	0.000259786
Bacteria	Proteobacteria	Gammaproteobacteria	Alteromonadales	Shewanellaceae	Shewanella	Shewanella irciniae	0	0	0	0	0	0	0	0	0.000213276	0.000301807	0	0	0	0	0	0	0	0
Bacteria	Bacteroidota	Flavobacteriia	Flavobacteriales	Flavobacteriaceae	Flavobacterium	Flavobacterium psychrophilum	0	0	0	0	0	0	0	0	0	0.000276656	0	0	0	0.000116502	0	0	0	0.000113133
Bacteria	Proteobacteria	Gammaproteobacteria	Thiotrichales	Francisellaceae	Allofrancisella	Allofrancisella inopinata	0	0	0	0	0	0	0	0	0	0	0	0	0	0.000116502	0.000126916	0	0.00013303	0.000125703
Bacteria	Proteobacteria	Gammaproteobacteria	Alteromonadales	Colwelliaceae	Colwellia	Colwellia sp. Arc7-D	0	0	0.000155513	0	0	0	0	0	0.000223432	0	0	0	0	0	0	0	0	0.000121513
Bacteria	Bacteroidota	Cytophagia	Cytophagales	Cyclobacteriaceae	Cecembia	Cecembia rubra	0	0	0	0	0	0	0	0	0	0	0	0	0	0	0	0	0.000361676	0.000134083
Bacteria	Proteobacteria	Betaproteobacteria	Burkholderiales	Oxalobacteraceae	Undibacterium	Undibacterium terreum	0	0	0	0	0.000127463	0.000362095	0	0	0	0	0	0	0	0	0	0	0	0
Bacteria	Proteobacteria	Gammaproteobacteria	Thiotrichales	Piscirickettsiaceae	Hydrogenovibrio	Hydrogenovibrio thermophilus	0	0	0	0	0	0	0	0	0	0	0	0	0	0	0.000166995	0.000105228	8.7301e-05	0.000129893
Bacteria	Proteobacteria	Gammaproteobacteria	Oceanospirillales	Oceanospirillaceae	Amphritea	Amphritea japonica	0	0	0	0	0	0	0	0	0.000274212	0.00021378	0	0	0	0	0	0	0	0
Bacteria	Proteobacteria	Alphaproteobacteria	Rhodobacterales	Rhodobacteraceae	Litoreibacter	Litoreibacter ascidiaceicola	0	0	0	0	0	0	0	0	0	0	0	0	0	0	0.000193714	8.57416e-05	9.14582e-05	0.000108943
Bacteria	Proteobacteria	Gammaproteobacteria	Cellvibrionales	Cellvibrionaceae	Marinagarivorans	Marinagarivorans algicola	0	0	0	0	0	0	0	0	0	0	0	0	0	0	0.000113557	8.18442e-05	0.000145502	0.000138273
Bacteria	Proteobacteria	Alphaproteobacteria	Rickettsiales	Rickettsiaceae	Rickettsia	Rickettsia bellii	0	0	0	0	0	0	0	0	0	0	0	0	0	0	0	0.000101331	0.00026606	0.000108943
Bacteria	Proteobacteria	Alphaproteobacteria	Rhodobacterales	Rhodobacteraceae	Sagittula	Sagittula sp. P11	0	0	0	0	0	0	0	0	0	0	0	0	0	0	0.000146956	0.000144202	8.31438e-05	0.000100562
Bacteria	Proteobacteria	Alphaproteobacteria	Sphingomonadales	Sphingomonadaceae	Sphingomonas	Sphingomonas alpina	0	0	0	0	0	0	0	0	0	0	0	0	0	0.000200384	0	0	0	0.000268166
Bacteria	Proteobacteria	Alphaproteobacteria	Rickettsiales	Rickettsiaceae	Rickettsia	Rickettsia akari	0	0	0	0	0	0	0	0	0	0	0	0	0	0	0	6.62548e-05	0.000220331	0.000175984
Bacteria	Proteobacteria	Betaproteobacteria	Burkholderiales	Burkholderiaceae	Burkholderia	Burkholderia pseudomallei	0	0	0	0	0	0	0	0	0	0	0	0	0.000299254	0.000163103	0	0	0	0
Bacteria	Proteobacteria	Epsilonproteobacteria	Campylobacterales	Campylobacteraceae	Campylobacter	Campylobacter canadensis	0	0	0	0	7.28359e-05	0	0	0	0	0	0	0	0	0	0	0.000163688	7.89866e-05	0.000146653
Bacteria	Bacteroidota	Flavobacteriia	Flavobacteriales	Flavobacteriaceae	Olleya	Olleya algicola	0	0	0	0	0	0	0	0	0	0	0	0	0	0.000125823	0.000233793	0.000101331	0	0
Bacteria	Proteobacteria	Gammaproteobacteria	Methylococcales	Methylococcaceae	Methylobacter	Methylobacter marinus	0	0	0	0	0	0	0	0	0	0	0	0	0	0	0.000160315	0.000128612	0	0.000171794
Bacteria	Proteobacteria	Gammaproteobacteria	Oceanospirillales	Halomonadaceae	Halomonas	Halomonas titanicae	0	0	0	0	0	0	0	0	0	0	0	0	0	0	0.000313951	0.000144202	0	0
Bacteria	Verrucomicrobiota	Verrucomicrobiae	Verrucomicrobiales	Rubritaleaceae	Rubritalea	Rubritalea tangerina	0	0	0.000456171	0	0	0	0	0	0	0	0	0	0	0	0	0	0	0
Bacteria	Proteobacteria	Alphaproteobacteria	Rhodobacterales	Rhodobacteraceae	Paenimaribius	Paenimaribius caenipelagi	0	0	0	0	0	0	0	0	0.000142184	0	0	0	0	0	0	0	0.000112244	0.000196935
Bacteria	Bacteroidota	Flavobacteriia	Flavobacteriales	Schleiferiaceae	Phaeocystidibacter	Phaeocystidibacter luteus	0	0	0	0	5.00747e-05	0	0	0	0	0	0	0	0	0	0	0	8.7301e-05	0.000310067
Bacteria	Proteobacteria	Alphaproteobacteria	Rhodobacterales	Rhodobacteraceae	Sagittula	Sagittula marina	0	0	0	0	0	0	0	0	0	0	0	0	0	0	0.000113557	7.40495e-05	0.00010393	0.000155034
Bacteria	Bacteroidota	Flavobacteriia	Flavobacteriales	Flavobacteriaceae	Flavobacterium	Flavobacterium oncorhynchi	0	0	0	0	0	0	0	0	0	0	0	0	0.000199503	9.32019e-05	0	6.23575e-05	0	8.7992e-05
Bacteria	Proteobacteria	Alphaproteobacteria	Rickettsiales	NA	Lyticum	Lyticum flagellatum	0	0	0	0	0	0	0	0	0	0	0	0	0	0.000438049	0	0	0	0
Bacteria	Actinobacteriota	Actinobacteria	Micrococcales	Microbacteriaceae	Agrococcus	Agrococcus versicolor	0	0	0	0	0	0	0	0	0	0	0	0	0	0	0	0.000113023	0.000153816	0.000163414
Bacteria	Proteobacteria	Betaproteobacteria	Burkholderiales	Comamonadaceae	Malikia	Malikia granosa	0	0	0.000114043	0	0	0	0	0	0	0.000314382	0	0	0	0	0	0	0	0
Bacteria	Proteobacteria	Alphaproteobacteria	Rhodobacterales	Rhodobacteraceae	Sulfitobacter	Sulfitobacter sp. D7	0	0	0	0	0	0	0	0	0	0	0	0	0	0	0.000213754	8.57416e-05	0.000128873	0
Bacteria	Bacteroidota	Flavobacteriia	Flavobacteriales	Flavobacteriaceae	Flavobacterium	Flavobacterium collinsense	0	0	0	0	0	0	0	0	0	0.00042756	0	0	0	0	0	0	0	0
Bacteria	Proteobacteria	Betaproteobacteria	Burkholderiales	Comamonadaceae	Limnohabitans	Limnohabitans parvus	0	0	0	0	0	0	0	0	0	0.00042756	0	0	0	0	0	0	0	0
Bacteria	Proteobacteria	Gammaproteobacteria	Alteromonadales	Idiomarinaceae	Idiomarina	Idiomarina loihiensis	0	0	0	0	0	0	0	0	0	0	0	0	0	0	0.00035403	0	6.23579e-05	0
Bacteria	Proteobacteria	Gammaproteobacteria	Enterobacterales	Enterobacteriaceae	Salmonella	Salmonella enterica	0	0	0	0	0	0	0	0	0	0	0	0	0	0	0	0.000171483	9.97726e-05	0.000142463
Bacteria	Deinococcota	Deinococci	Deinococcales	Deinococcaceae	Deinococcus	Deinococcus wulumuqiensis	0	0	0	0	0	0	0.000411426	0	0	0	0	0	0	0	0	0	0	0
Bacteria	Bacteroidota	Flavobacteriia	Flavobacteriales	Flavobacteriaceae	Wenyingzhuangia	Wenyingzhuangia fucanilytica	0	0	0	0	0	0	0	0	0	0	0	0	0	0	0	8.96389e-05	0.000124716	0.000192744
Bacteria	Firmicutes	Bacilli	Bacillales	Staphylococcaceae	Staphylococcus	Staphylococcus aureus	0	0	0	0	0	0	0	0	0	0	0	0	0	0	0	0.00017538	0.000112244	0.000104752
Bacteria	Firmicutes	Bacilli	Bacillales	Staphylococcaceae	Staphylococcus	Staphylococcus sp. M0911	0	0	0	0	0	0	0	0	0	0	0	0	0	5.59211e-05	0	0.000163688	5.82007e-05	0.000108943
Bacteria	Proteobacteria	Gammaproteobacteria	NA	NA	Candidatus Thioglobus	Candidatus Thioglobus singularis	0	0	0	0	0	0	0	0	0	0	0	0	0	0	0.000153635	7.01522e-05	6.23579e-05	0.000100562
Bacteria	Proteobacteria	Gammaproteobacteria	Methylococcales	Methylococcaceae	Methylomonas	Methylomonas sp. GJ1	0	0	0	0	0	0	0	0	0	0	0	0	0	0	0	0.000163688	0	0.000222075
Bacteria	Proteobacteria	Epsilonproteobacteria	Campylobacterales	Campylobacteraceae	Arcobacter	Arcobacter lekithochrous	0	0	0.000155513	0	0	0	0	0	0	0	0	0	0	0	0	0	0.000112244	0.000117323
Bacteria	Bacteroidota	Saprospiria	Saprospirales	Lewinellaceae	Lewinella	Lewinella xylanilytica	0	0	0	0	0	0	0	0	0	0	0	0	0	0	0	0	0.000137187	0.000247216
Bacteria	Proteobacteria	Alphaproteobacteria	Rhodobacterales	Rhodobacteraceae	Sulfitobacter	Sulfitobacter sp. BSw21498	0	0	0	0	0	0	0	0	0	0	0	0	0	0	8.01576e-05	0	0.000220331	7.96118e-05
Bacteria	Proteobacteria	Betaproteobacteria	Burkholderiales	Oxalobacteraceae	Oxalicibacterium	Oxalicibacterium horti	0	0	0	0	0.000100149	0.000276896	0	0	0	0	0	0	0	0	0	0	0	0
Bacteria	Proteobacteria	Betaproteobacteria	Burkholderiales	Comamonadaceae	Limnohabitans	Limnohabitans curvus	0	0	0	0	0	0	0	0	0	0	0	0	0.000213753	0.000163103	0	0	0	0
Bacteria	Proteobacteria	Alphaproteobacteria	Rhodobacterales	Rhodobacteraceae	Halocynthiibacter	Halocynthiibacter namhaensis	0	0	0	0	0	0	0	0	0	0	0	0	0	0	8.01576e-05	0	0.000149659	0.000146653
Bacteria	Proteobacteria	Betaproteobacteria	Burkholderiales	Comamonadaceae	Hydrogenophaga	Hydrogenophaga laconesensis	0	0	0	0	0	0	0.000176325	0	0	0.000150904	0	0	0	0	0	0	0	4.60911e-05
Bacteria	Proteobacteria	Betaproteobacteria	Burkholderiales	Comamonadaceae	Hydrogenophaga	Hydrogenophaga temperata	0	0	0	0	0	0	0	0	0.000142184	0.000226355	0	0	0	0	0	0	0	0
Bacteria	Verrucomicrobiota	Opitutae	Puniceicoccales	Puniceicoccaceae	Coraliomargarita	Coraliomargarita akajimensis	0	0	0	0	0	0	0	0	0	0	0	0	0	0	0	0	5.40435e-05	0.000314257
Bacteria	Bacteroidota	Flavobacteriia	Flavobacteriales	Flavobacteriaceae	Psychroserpens	Psychroserpens burtonensis	0	0	0	0	0	0	0	0	0.000121872	0.000238931	0	0	0	0	0	0	0	0
Bacteria	Proteobacteria	Gammaproteobacteria	Pseudomonadales	Moraxellaceae	Moraxella	Moraxella nonliquefaciens	0	0	0	0	0	0	0	0	0	0	0	0	0	0	0.000173675	0	0.000187074	0
Bacteria	Proteobacteria	Epsilonproteobacteria	Nautiliales	Nautiliaceae	Caminibacter	Caminibacter mediatlanticus	0	0	0	0	0	0	0	0	0	0	0	0	0	8.85418e-05	8.01576e-05	4.28708e-05	4.57291e-05	0.000100562
Bacteria	Bacteroidota	Cytophagia	Cytophagales	Amoebophilaceae	Candidatus Amoebophilus	Candidatus Amoebophilus asiaticus	0	0	0	0	0	0	0	0	0	0	0	0	0	0	0	0.000105228	0.000120559	0.000129893
Bacteria	Proteobacteria	Alphaproteobacteria	Rhodobacterales	Rhodobacteraceae	Sulfitobacter	Sulfitobacter sp. SK012	0	0	0	0	0	0	0	0	0	0	0	0	0	0	0	0	0.000203702	0.000150843
Bacteria	Bacteroidota	Flavobacteriia	Flavobacteriales	Flavobacteriaceae	Nonlabens	Nonlabens sp. MIC269	0	0	0	0	0	0	0	0	0	0	0	0	0	0	0	0	0.000241117	0.000113133
Bacteria	Proteobacteria	Alphaproteobacteria	Rhodobacterales	Rhodobacteraceae	Cognatishimia	Cognatishimia maritima	0	0	0	0	0	0	0	0	0	0	0	0	0	0	0.000126916	8.96389e-05	6.65151e-05	6.70415e-05
Bacteria	Bacteroidota	Flavobacteriia	Flavobacteriales	Flavobacteriaceae	Flavobacterium	Flavobacterium micromati	0	0	0	0	0	0	0	0	0	0	0	0	0.000163877	9.32019e-05	0	0	0	9.21821e-05
Bacteria	Bacteroidota	Flavobacteriia	Flavobacteriales	Flavobacteriaceae	Nonlabens	Nonlabens halophilus	0	0	0	0	0	0	0	0	0	0	0	0	0	0	0	0.000151996	6.23579e-05	0.000134083
Bacteria	Proteobacteria	Gammaproteobacteria	Thiotrichales	Francisellaceae	Pseudofrancisella	Pseudofrancisella aestuarii	0	0	0	0	0	0	0	0	0	0	0	0	0.000135377	0.000125823	0	0	8.31438e-05	0
Bacteria	Bacteroidota	Flavobacteriia	Flavobacteriales	Flavobacteriaceae	Flavobacterium	Flavobacterium sp. HYN0086	0	0	0	0	0	0	0	0	0	0.000188629	0	0	0	0	0	8.96389e-05	0	6.28514e-05
Bacteria	Bacteroidota	Flavobacteriia	Flavobacteriales	Flavobacteriaceae	Polaribacter	Polaribacter tangerinus	0	0	0	0	0	0	0	0	0	0	0	0	0	0	0	8.18442e-05	6.65151e-05	0.000192744
Bacteria	Proteobacteria	Gammaproteobacteria	Alteromonadales	Alteromonadaceae	Aliiglaciecola	Aliiglaciecola coringensis	0	0	0	0	0	0	0	0	0	0	0	0	0	0	0	8.57416e-05	8.7301e-05	0.000163414
Bacteria	Actinobacteriota	Actinobacteria	Micrococcales	Microbacteriaceae	Aurantimicrobium	Aurantimicrobium sp. MWH-Uga1	0	0	0	0	0	0	0	0	0	0	0	0	0	0	0	7.01522e-05	8.7301e-05	0.000175984
Bacteria	Proteobacteria	Gammaproteobacteria	Alteromonadales	Alteromonadaceae	Alteromonas	Alteromonas sp. RKMC-009	0	0	0	0	0	0	0	0	0.000172652	0	0	0	0	0	0	0	0	0.000159224
Bacteria	Bacteroidota	Saprospiria	Saprospirales	Haliscomenobacteraceae	Phaeodactylibacter	Phaeodactylibacter xiamenensis	0	0	0	0	0	0	0	0	0	0	0	0	0	0	0	0	0.000174602	0.000155034
Bacteria	Proteobacteria	Betaproteobacteria	Burkholderiales	Oxalobacteraceae	Janthinobacterium	Janthinobacterium sp. SNU WT3	0	0	0	0	0.000327761	0	0	0	0	0	0	0	0	0	0	0	0	0
Bacteria	Firmicutes	Clostridia	Clostridiales	Clostridiales Family XIII. Incertae Sedis	Ihubacter	Ihubacter massiliensis	0	0	0	0	0	0	0	0	0	0	0	0	0.000192378	0.000135143	0	0	0	0
Bacteria	Bacteroidota	Flavobacteriia	Flavobacteriales	Flavobacteriaceae	Flavobacterium	Flavobacterium qiangtangense	0	0	0	0	0	0	0	0	0	0	0	0	0	0	0.000126916	7.01522e-05	7.06723e-05	5.86613e-05
Bacteria	Proteobacteria	Gammaproteobacteria	Cellvibrionales	Cellvibrionaceae	Cellvibrio	Cellvibrio sp. KY-GH-1	0	0	0	0	0	0	0	0	0	0	0	0	0	0	0	7.01522e-05	9.56154e-05	0.000155034
Bacteria	Bacteroidota	Cytophagia	Cytophagales	Flammeovirgaceae	Flexithrix	Flexithrix dorotheae	0	0	0	0	0	0	0	0	0	0	0	0	0	0	0	0	0.000232803	8.38019e-05
Bacteria	Actinobacteriota	Actinobacteria	Micrococcales	Microbacteriaceae	Cryobacterium	Cryobacterium psychrophilum	0	0	0	0	0	0	0	0	0	0	0	0	0	0	0	0.000101331	8.31438e-05	0.000129893
Bacteria	Bacteroidota	Flavobacteriia	Flavobacteriales	Flavobacteriaceae	Flavobacterium	Flavobacterium sp. CJ74	0	0	0	0	0	0	0	0	0	0	0	0	0	0	0	0.000187073	0	0.000125703
Bacteria	Proteobacteria	Alphaproteobacteria	Rhodobacterales	Rhodobacteraceae	Paracoccus	Paracoccus cavernae	0	0	0	0	0	0	0	0	0	0	0	0	0	0	0	0	0.00016213	0.000146653
Bacteria	Proteobacteria	Gammaproteobacteria	Methylococcales	Methylococcaceae	Methylosphaera	Methylosphaera hansonii	0	0	0	0	0	0	0	0	0	0	0	0	0	0	0	0.000124715	5.40435e-05	0.000129893
Bacteria	Proteobacteria	Alphaproteobacteria	Rhodobacterales	Rhodobacteraceae	Shimia	Shimia sagamensis	0	0	0	0	0	0	0	0	0	0	0	0	0	0	0	6.62548e-05	9.14582e-05	0.000146653
Bacteria	Firmicutes	Clostridia	Clostridiales	Clostridiaceae	Marinisporobacter	Marinisporobacter balticus	0	0	0	0	0	0	0	0	0	0	0	0	0	0	0	0.00013251	0	0.000171794
Bacteria	Proteobacteria	Gammaproteobacteria	Thiotrichales	Piscirickettsiaceae	Thiomicrospira	Thiomicrospira aerophila	0	0	0	0	0	0	0	0	0	0	0	0	0	0	0	7.79469e-05	7.89866e-05	0.000146653
Bacteria	Proteobacteria	Gammaproteobacteria	Alteromonadales	Alteromonadaceae	Paraglaciecola	Paraglaciecola aquimarina	0	0	0	0	0	0	0	0	0	0	0	0	0	0	0	8.18442e-05	8.7301e-05	0.000134083
Bacteria	Bacteroidota	Flavobacteriia	Flavobacteriales	Flavobacteriaceae	Mesonia	Mesonia ostreae	0	0	0	0	0	0	0	0	0	0	0	0	0	0	0	0	6.65151e-05	0.000234645
Bacteria	Proteobacteria	Alphaproteobacteria	Rhizobiales	Aurantimonadaceae	Aurantimonas	Aurantimonas litoralis	0	0	0	0	0	0	0	0	0	0	0	0	0	0	8.68374e-05	0	0.000212017	0
Bacteria	Firmicutes	Clostridia	Clostridiales	Clostridiaceae	Thermotalea	Thermotalea metallivorans	0	0	0	0	0	0	0	0	0	0	0	0	0	0	0.000106877	0.000124715	0	6.70415e-05
Bacteria	Bacteroidota	Saprospiria	Saprospirales	Lewinellaceae	Lewinella	Lewinella lacunae	0	0	0	0	0	0	0	0	0	0	0	0	0	0	0	0	9.56154e-05	0.000201125
Bacteria	Proteobacteria	Gammaproteobacteria	Nevskiales	Sinobacteraceae	Solimonas	Solimonas aquatica	0	0	0	0	0	0	0	0	0	0	0	0	0	0	0.000113557	0.000105228	0	7.54217e-05
Bacteria	Proteobacteria	Alphaproteobacteria	Rhodobacterales	Rhodobacteraceae	Tropicibacter	Tropicibacter phthalicicus	0	0	0	0	0	0	0	0	0	0	0	0	0	0	0	9.35363e-05	8.31438e-05	0.000117323
Bacteria	Bacteroidota	Flavobacteriia	Flavobacteriales	Flavobacteriaceae	Flavobacterium	Flavobacterium chungbukense	0	0	0	0	0	0	0	0	0	0.000188629	0	0	0	0	0	0	0	0.000104752
Bacteria	Firmicutes	Bacilli	Bacillales	Staphylococcaceae	Staphylococcus	Staphylococcus haemolyticus	0	0	0	0	0	0	0	0	0	0	0	0	0	0	0	0.000151996	0	0.000138273
Bacteria	Proteobacteria	Gammaproteobacteria	Pseudomonadales	Moraxellaceae	Psychrobacter	Psychrobacter fozii	0	0	0	0	0	0	0	0	0	0	0	0	0.000277879	0	0	0	0	0
Bacteria	Bacteroidota	Flavobacteriia	Flavobacteriales	Flavobacteriaceae	Flavobacterium	Flavobacterium dasani	0	0	0	0	0	0	0	0	0	0	0	0	7.8376e-05	6.99014e-05	0	6.23575e-05	0	5.86613e-05
Bacteria	Bacteroidota	Flavobacteriia	Flavobacteriales	Flavobacteriaceae	Nonlabens	Nonlabens tegetincola	0	0	0	0	0	0	0	0	0	0	0	0	0	0	0	0.000105228	0	0.000163414
Bacteria	Proteobacteria	Alphaproteobacteria	Rhodobacterales	Rhodobacteraceae	Litoreibacter	Litoreibacter halocynthiae	0	0	0	0	0	0	0	0	0	0	0	0	0	0	0	6.23575e-05	0.000108087	9.63722e-05
Bacteria	Proteobacteria	Betaproteobacteria	Burkholderiales	Comamonadaceae	Variovorax	Variovorax paradoxus	0	0	0	0	0	0	0	0	0	0.000201205	0	0	0	6.52413e-05	0	0	0	0
Bacteria	Bacteroidota	Flavobacteriia	Flavobacteriales	Flavobacteriaceae	Polaribacter	Polaribacter gangjinensis	0	0	0	0	0	0	0	0	0	0	0	0	0	0	0	7.79469e-05	6.65151e-05	0.000121513
Bacteria	Bacteroidota	Flavobacteriia	Flavobacteriales	Flavobacteriaceae	Flavobacterium	Flavobacterium anhuiense	0	0	0	0	0	0	0	0	0	0.000201205	0	0	0	0	0	6.23575e-05	0	0
Bacteria	Proteobacteria	Gammaproteobacteria	Pseudomonadales	Moraxellaceae	Psychrobacter	Psychrobacter arcticus	0	0	0	0	0	0	0	0	0	0	0	0	0.000149627	0.000111842	0	0	0	0
Bacteria	Proteobacteria	Alphaproteobacteria	Rhodobacterales	Rhodobacteraceae	Roseobacter	Roseobacter ponti	0	0	0	0	0	0	0	0	0	0	0	0	0	0	0	0	0.000137187	0.000121513
Bacteria	Proteobacteria	Gammaproteobacteria	Alteromonadales	Psychromonadaceae	Psychromonas	Psychromonas hadalis	0	0	0	0	0	0	0	0	0	0	0	0	0	0	0.000100197	6.62548e-05	0	9.21821e-05
Bacteria	Firmicutes	Bacilli	Lactobacillales	Lactobacillaceae	Lactobacillus	Lactobacillus harbinensis	0	0	0	0	0	0	0	0	0	0	0	0	0	0	0	0.000148099	0.000108087	0
Bacteria	Bacteroidota	Flavobacteriia	Flavobacteriales	Flavobacteriaceae	Polaribacter	Polaribacter marinivivus	0	0	0	0	0	0	0	0	0	0	0	0	0	0	0	6.23575e-05	6.23579e-05	0.000129893
Bacteria	Bacteroidota	Flavobacteriia	Flavobacteriales	Flavobacteriaceae	Nonlabens	Nonlabens xiamenensis	0	0	0	0	0	0	0	0	0	0	0	0	0	0	0	0.000151996	0	0.000100562
Bacteria	Bacteroidota	Saprospiria	Saprospirales	Lewinellaceae	Lewinella	Lewinella cohaerens	0	0	0	0	0	0	0	0	0	0	0	0	0	0	0	0	7.06723e-05	0.000180174
Bacteria	Proteobacteria	Alphaproteobacteria	Rhodobacterales	Rhodobacteraceae	Planktotalea	Planktotalea arctica	0	0	0	0	0	0	0	0	0	0	0	0	0	0	0	0	9.56154e-05	0.000155034
Bacteria	Bacteroidota	Flavobacteriia	Flavobacteriales	Flavobacteriaceae	NA	Flavobacteriaceae bacterium 10Alg115	0	0	0	0	0	0	0	0	0	0	0	0	0	0	0	0.000124715	0	0.000125703
Bacteria	Proteobacteria	Gammaproteobacteria	NA	NA	Sedimenticola	Sedimenticola selenatireducens	0	0	0	0	0	0	0	0	0	0	0	0	0	0	0	0.000105228	0	0.000142463
Bacteria	Proteobacteria	Gammaproteobacteria	Arenicellales	Arenicellaceae	Arenicella	Arenicella chitinivorans	0	0	0	0	0	0	0	0	0	0	0	0	0	0	0.000106877	8.18442e-05	0	5.86613e-05
Bacteria	Proteobacteria	Gammaproteobacteria	Cellvibrionales	Cellvibrionaceae	Agarilytica	Agarilytica rhodophyticola	0	0	0	0	0	0	0	0	0	0	0	0	0	0	0	0.000113023	7.89866e-05	5.44713e-05
Bacteria	Proteobacteria	Gammaproteobacteria	Pseudomonadales	Pseudomonadaceae	Pseudomonas	Pseudomonas azotoformans	0	0	0	0	0	0	0	0	0	0	0	0	0	0.000111842	0	8.96389e-05	4.15719e-05	0
Bacteria	Firmicutes	Bacilli	Lactobacillales	Carnobacteriaceae	Marinilactibacillus	Marinilactibacillus piezotolerans	0	0	0	0	0	0	0	0	0	0	0	0	0	0	0	0	0.000137187	9.21821e-05
Bacteria	Proteobacteria	Alphaproteobacteria	Magnetococcales	Magnetococcaceae	Magnetococcus	Magnetococcus marinus	0	0	0	0	0	0	0	0	0	0	0	0	0	0.000102522	0	0	0	0.000125703
Bacteria	Proteobacteria	Alphaproteobacteria	Rickettsiales	NA	NA	Rickettsiales bacterium Ac37b	0	0	0	0	0	0	0	0	0	0	0	0	0	0.000144463	0	8.18442e-05	0	0
Bacteria	Proteobacteria	Gammaproteobacteria	Pseudomonadales	Moraxellaceae	Psychrobacter	Psychrobacter cibarius	0	0	0	0	0	0	0	0	0	0	0	0	0.000171002	5.1261e-05	0	0	0	0
Bacteria	Firmicutes	Clostridia	Clostridiales	Clostridiaceae	Lutispora	Lutispora thermophila	0	0	0	0	0	0	0	0	0	0	0	0	0	0	8.68374e-05	6.62548e-05	0	6.28514e-05
Bacteria	Proteobacteria	Alphaproteobacteria	Rhodospirillales	Acetobacteraceae	NA	Acetobacteraceae bacterium	0	0	0	0	0	0	0	0	0	0	0	0	0	0.000214364	0	0	0	0
Bacteria	Actinobacteriota	Actinobacteria	Micrococcales	Microbacteriaceae	Diaminobutyricimonas	Diaminobutyricimonas aerilata	0	0	0	0	0	0	0	0	0	0	0	0	0	0	0	0.00011692	0	9.21821e-05
Bacteria	Proteobacteria	Alphaproteobacteria	Rhodobacterales	Rhodobacteraceae	Sulfitobacter	Sulfitobacter donghicola	0	0	0	0	0	0	0	0	0	0	0	0	0	0	0	0	0.000116401	8.7992e-05
Bacteria	Proteobacteria	Gammaproteobacteria	Alteromonadales	Alteromonadaceae	Alteromonas	Alteromonas macleodii	0	0	0	0	0	0	0	0	0	0	0	0	0	0	0	7.01522e-05	0	0.000134083
Bacteria	Proteobacteria	Alphaproteobacteria	Rhodobacterales	Rhodobacteraceae	Litoreibacter	Litoreibacter janthinus	0	0	0	0	0	0	0	0	0	0	0	0	0	0	0	0	9.97726e-05	0.000100562
Bacteria	Proteobacteria	Alphaproteobacteria	Rhodobacterales	Rhodobacteraceae	Yangia	Yangia sp. CCB-MM3	0	0	0	0	0	0	0	0	0	0	0	0	0	0	0	0	0.000120559	7.54217e-05
Bacteria	Bacteroidota	Flavobacteriia	Flavobacteriales	Flavobacteriaceae	Tenacibaculum	Tenacibaculum jejuense	0	0	0	0	0	0	0	0	0	0	0	0	0.000121127	7.45615e-05	0	0	0	0
Bacteria	Proteobacteria	Gammaproteobacteria	Pseudomonadales	Moraxellaceae	Psychrobacter	Psychrobacter glacincola	0	0	0	0	0	0	0	0	0	0	0	0	9.26262e-05	0.000102522	0	0	0	0
Bacteria	Proteobacteria	Gammaproteobacteria	Thiotrichales	Piscirickettsiaceae	Cycloclasticus	Cycloclasticus spirillensus	0	0	0	0	0	0	0	0	0	0	0	0	0	0	0.000126916	0	0	6.70415e-05
Bacteria	Bacteroidota	Flavobacteriia	Flavobacteriales	Flavobacteriaceae	Flavobacterium	Flavobacterium aquicola	0	0	0	0	0	0	0	0	0	0	0	0	0	0	0	6.23575e-05	0	0.000129893
Bacteria	Bacteroidota	Bacteroidia	Marinilabiliales	Marinifilaceae	Ancylomarina	Ancylomarina psychrotolerans	0	0	0	0	0	0	0	0	0	0	0	0	0	0	0	0	0.000128873	6.28514e-05
Bacteria	Firmicutes	Tissierellia	Tissierellales	Peptoniphilaceae	Helcococcus	Helcococcus sueciensis	0	0	0	0	0	0	0	0	0	0	0	0	0	0.000191064	0	0	0	0
Bacteria	Proteobacteria	Gammaproteobacteria	Oceanospirillales	Oceanospirillaceae	Thalassolituus	Thalassolituus oleivorans	0	0	0	0	0	0	0	0	0	0	0	0	0	0	0	9.35363e-05	0	9.63722e-05
Bacteria	Bacteroidota	Cytophagia	Cytophagales	Cytophagaceae	Emticicia	Emticicia fontis	0	0	0	0	0	0	0	0	0	0	0	0	0	0	0	0	6.23579e-05	0.000125703
Bacteria	Proteobacteria	Alphaproteobacteria	Rhodobacterales	Rhodobacteraceae	Cognatiyoonia	Cognatiyoonia koreensis	0	0	0	0	0	0	0	0	0	0	0	0	0	0	0	0	6.23579e-05	0.000121513
Bacteria	Bacteroidota	Chitinophagia	Chitinophagales	Chitinophagaceae	Panacibacter	Panacibacter ginsenosidivorans	0	0	0	0	0	0	0	0	0	0	0	0	0	0	0	0	7.89866e-05	0.000104752
Bacteria	Proteobacteria	Gammaproteobacteria	Chromatiales	Thioprofundaceae	Thioprofundum	Thioprofundum hispidum	0	0	0	0	0	0	0	0	0	0	0	0	0	0	0.000120236	0	0	6.28514e-05
Bacteria	Proteobacteria	Gammaproteobacteria	Pseudomonadales	Moraxellaceae	Psychrobacter	Psychrobacter sp. DAB_AL43B	0	0	0	0	0	0	0	0	0	0	0	0	0.000106876	7.45615e-05	0	0	0	0
Bacteria	Bacteroidota	Flavobacteriia	Flavobacteriales	Flavobacteriaceae	Flavobacterium	Flavobacterium ardleyense	0	0	0	0	0	0	0	0	0	0	0	0	0	0	0	5.45628e-05	0	0.000125703
Bacteria	Proteobacteria	Gammaproteobacteria	Alteromonadales	Alteromonadaceae	Mangrovitalea	Mangrovitalea sediminis	0	0	0	0	0	0	0	0	0	0	0	0	0	0	0	0	9.14582e-05	8.7992e-05
Bacteria	Proteobacteria	Alphaproteobacteria	Rhodobacterales	Rhodobacteraceae	Roseicyclus	Roseicyclus mahoneyensis	0	0	0	0	0	0	0	0	0	0	0	0	0	0	0	7.40495e-05	0	0.000104752
Bacteria	Proteobacteria	Gammaproteobacteria	Alteromonadales	Alteromonadaceae	Salinimonas	Salinimonas sediminis	0	0	0	0	0	0	0	0	0	0	0	0	0	0	0	6.23575e-05	4.98863e-05	6.28514e-05
Bacteria	Proteobacteria	Alphaproteobacteria	Rickettsiales	Rickettsiaceae	Rickettsia	Rickettsia japonica	0	0	0	0	0	0	0	0	0	0	0	0	0	0	0	0	8.7301e-05	8.38019e-05
Bacteria	Proteobacteria	Alphaproteobacteria	Sphingomonadales	Sphingomonadaceae	Novosphingobium	Novosphingobium sediminis	0	0	0	0	0	0	0	0	0	0	0	0	0	0.000167763	0	0	0	0
Bacteria	Proteobacteria	Gammaproteobacteria	Alteromonadales	Colwelliaceae	Colwellia	Colwellia sp. PAMC 20917	0	0	0	0	0	0	0	0	0	0	0	0	0	0	0	0	6.65151e-05	0.000100562
Bacteria	Firmicutes	Tissierellia	Tissierellales	Peptoniphilaceae	Helcococcus	Helcococcus ovis	0	0	0	0	0	0	0	0	0	0	0	0	0	0.000163103	0	0	0	0
Bacteria	Proteobacteria	Alphaproteobacteria	Rhodobacterales	Rhodobacteraceae	Ruegeria	Ruegeria meonggei	0	0	0	0	0	0	0	0	0	0	0	0	0	0	0	0	8.31438e-05	7.96118e-05
Bacteria	Bacteroidota	Cytophagia	Cytophagales	Cytophagaceae	Taeseokella	Taeseokella kangwonensis	0	0	0	0	0	0	0	0	0	0	0	0	0	0	0	0	0	0.000159224
Bacteria	Firmicutes	Bacilli	Lactobacillales	Lactobacillaceae	Lactobacillus	Lactobacillus shenzhenensis	0	0	0	0	0	0	0	0	0	0	0	0	0	0	0	0	0	0.000159224
Bacteria	Firmicutes	Clostridia	Clostridiales	Peptostreptococcaceae	Clostridioides	Clostridioides difficile	0	0	0	0	0	0	0	0	0	0	0	0	0	0	0	0	0	0.000159224
Bacteria	Firmicutes	Bacilli	Bacillales	Staphylococcaceae	Staphylococcus	Staphylococcus lugdunensis	0	0	0	0	0	0	0	0	0	0	0	0	0	0	0	6.62548e-05	0	9.21821e-05
Bacteria	Proteobacteria	Gammaproteobacteria	Enterobacterales	Yersiniaceae	Yersinia	Yersinia pestis	0	0	0	0	0	0	0	0	0	0	0	0	0	0	0	9.35363e-05	0	6.28514e-05
Bacteria	Proteobacteria	Gammaproteobacteria	Oceanospirillales	Oceanospirillaceae	Neptunomonas	Neptunomonas acidivorans	0	0	0	0	0	0	0	0	0	0	0	0	0	0	0	7.01522e-05	0	8.38019e-05
Bacteria	Proteobacteria	Betaproteobacteria	Burkholderiales	Burkholderiaceae	Limnobacter	Limnobacter thiooxidans	0	0	0	0	0	0	0	0	0	0	0	0	0	0	0	7.40495e-05	0	7.96118e-05
Bacteria	Proteobacteria	Gammaproteobacteria	Cellvibrionales	Cellvibrionaceae	Simiduia	Simiduia aestuariiviva	0	0	0	0	0	0	0	0	0	0	0	0	0	0	0	0	7.89866e-05	7.12316e-05
Bacteria	Proteobacteria	Alphaproteobacteria	Rhodobacterales	Rhodobacteraceae	Parasedimentitalea	Parasedimentitalea marina	0	0	0	0	0	0	0	0	0	0	0	0	0	0	0	0	8.31438e-05	6.70415e-05
Bacteria	Proteobacteria	Gammaproteobacteria	Oceanospirillales	Oceanospirillaceae	Neptunomonas	Neptunomonas japonica	0	0	0	0	0	0	0	0	0	0	0	0	0	0	0	5.45628e-05	0	9.21821e-05
Bacteria	Actinobacteriota	Actinobacteria	Micrococcales	Brevibacteriaceae	Brevibacterium	Brevibacterium otitidis	0	0	0	0	0	0	0	0	0	0	0	0	0	0	0	0	0	0.000146653
Bacteria	Firmicutes	Bacilli	Lactobacillales	Carnobacteriaceae	Marinilactibacillus	Marinilactibacillus sp. 15R	0	0	0	0	0	0	0	0	0	0	0	0	0	0	0	0	0	0.000146653
Bacteria	Proteobacteria	Epsilonproteobacteria	Campylobacterales	Campylobacteraceae	Sulfurospirillum	Sulfurospirillum alkalitolerans	0	0	0	0	0	0	0	0	0	0	0	0	0	0	0	0	0	0.000146653
Bacteria	Proteobacteria	Gammaproteobacteria	Thiotrichales	Francisellaceae	Francisella	Francisella frigiditurris	0	0	0	0	0	0	0	0	0	0	0	0	0	0	0	7.01522e-05	7.48295e-05	0
Bacteria	Firmicutes	Bacilli	Lactobacillales	Lactobacillaceae	Lactobacillus	Lactobacillus paucivorans	0	0	0	0	0	0	0	0	0	0	0	0	0	0	0	0	0	0.000142463
Bacteria	Proteobacteria	Gammaproteobacteria	Pseudomonadales	Pseudomonadaceae	Pseudomonas	Pseudomonas sp. RU47	0	0	0	0	0.000141119	0	0	0	0	0	0	0	0	0	0	0	0	0
Bacteria	Bacteroidota	Flavobacteriia	Flavobacteriales	Flavobacteriaceae	Wenyingzhuangia	Wenyingzhuangia gracilariae	0	0	0	0	0	0	0	0	0	0	0	0	0	0	0	0	0	0.000138273
Bacteria	Proteobacteria	Alphaproteobacteria	Sphingomonadales	Sphingomonadaceae	Sphingomonas	Sphingomonas haloaromaticamans	0	0	0	0	0	0	0	0	0	0	0	0	0	0	0	0	0	0.000138273
Bacteria	Proteobacteria	Gammaproteobacteria	Alteromonadales	Pseudoalteromonadaceae	Pseudoalteromonas	Pseudoalteromonas xiamenensis	0	0	0	0	0	0	0	0	0	0	0	0	0	0	0	0	0	0.000138273
Bacteria	Proteobacteria	Gammaproteobacteria	Oceanospirillales	Oceanospirillaceae	Neptunomonas	Neptunomonas antarctica	0	0	0	0	0	0	0	0	0	0	0	0	0	0	0	6.23575e-05	0	7.54217e-05
Bacteria	Bacteroidota	Flavobacteriia	Flavobacteriales	Flavobacteriaceae	Flavobacterium	Flavobacterium lacus	0	0	0	0	0	0	0	0	0	0	0	0	0	0	0	5.06655e-05	0	8.38019e-05
Bacteria	Proteobacteria	Gammaproteobacteria	Vibrionales	Vibrionaceae	Vibrio	Vibrio navarrensis	0	0	0	0	0	0	0	0	0	0	0	0	0	0	0	0	8.31438e-05	5.02812e-05
Bacteria	Proteobacteria	Gammaproteobacteria	Cellvibrionales	Porticoccaceae	Porticoccus	Porticoccus litoralis	0	0	0	0	0	0	0	0	0	0	0	0	0	0	0	5.06655e-05	0	7.96118e-05
Bacteria	Bacteroidota	Cytophagia	Cytophagales	Cytophagaceae	Fluviimonas	Fluviimonas pallidilutea	0	0	0	0	0	0	0	0	0	0	0	0	0	0	0	0	4.57291e-05	8.38019e-05
Bacteria	Actinobacteriota	Actinobacteria	Micrococcales	Microbacteriaceae	Salinibacterium	Salinibacterium sp. CGMCC 1.16371	0	0	0	0	0	0	0	0	0	0	0	0	0	0	0	0	7.06723e-05	5.86613e-05
Bacteria	Proteobacteria	Gammaproteobacteria	Cellvibrionales	Cellvibrionaceae	Maricurvus	Maricurvus nonylphenolicus	0	0	0	0	0	0	0	0	0	0	0	0	0	0	0	0	6.65151e-05	5.86613e-05
Bacteria	Proteobacteria	Alphaproteobacteria	Rhodobacterales	Rhodobacteraceae	Sulfitobacter	Sulfitobacter sabulilitoris	0	0	0	0	0	0	0	0	0	0	0	0	0	0	0	0	7.06723e-05	5.44713e-05
Bacteria	Proteobacteria	Alphaproteobacteria	Rhodobacterales	Rhodobacteraceae	Shimia	Shimia biformata	0	0	0	0	0	0	0	0	0	0	0	0	0	0	0	6.23575e-05	5.82007e-05	0

## Sheet: Table-S4
Table S4. A list of statistically significant and differentially abundant bacterial species identified among each ice station based on ice horizon, age and origin through LefSe analysis identified bacterial taxa and their relative abundance profiles among the sea-ice core samples based on full length 16S rRNA gene sequencing-based approach
Kingdome	Phylum	Class	Order	Family	Genus	Species	Method	Group	LDA	P.unadj	P.adj	Significance
Bacteria	Proteobacteria	Betaproteobacteria	Burkholderiales	Comamonadaceae	Rhodoferax	Rhodoferax sp. Gr-4	LEfSe	North Pole	4.82746	0.00108042	0.00108042	**
Bacteria	Proteobacteria	Betaproteobacteria	Burkholderiales	Comamonadaceae	Polaromonas	Polaromonas cryoconiti	LEfSe	North Pole	4.73883	0.007708	0.007708	**
Bacteria	Proteobacteria	Betaproteobacteria	Burkholderiales	Oxalobacteraceae	Actimicrobium	Actimicrobium antarcticum	LEfSe	North Pole	4.44099	0.00186311	0.00186311	**
Bacteria	Proteobacteria	Alphaproteobacteria	Rhodobacterales	Rhodobacteraceae	Loktanella	Loktanella salsilacus	LEfSe	North Pole	4.34212	0.00309559	0.00309559	**
Bacteria	Proteobacteria	Betaproteobacteria	Burkholderiales	Comamonadaceae	Rhodoferax	Rhodoferax ferrireducens	LEfSe	North Pole	4.33766	0.000705806	0.000705806	***
Bacteria	Proteobacteria	Betaproteobacteria	Burkholderiales	Comamonadaceae	Polaromonas	Polaromonas glacialis	LEfSe	North Pole	3.99151	0.00861383	0.00861383	**
Bacteria	Proteobacteria	Betaproteobacteria	Burkholderiales	Comamonadaceae	Rhodoferax	Rhodoferax koreense	LEfSe	North Pole	3.79933	0.00302233	0.00302233	**
Bacteria	Proteobacteria	Betaproteobacteria	Neisseriales	Chromobacteriaceae	Aquaspirillum	Aquaspirillum arcticum	LEfSe	North Pole	3.51765	0.00350587	0.00350587	**
Bacteria	Proteobacteria	Betaproteobacteria	Burkholderiales	Oxalobacteraceae	Herminiimonas	Herminiimonas arsenitoxidans	LEfSe	North Pole	2.93038	0.000598014	0.000598014	***
Bacteria	Proteobacteria	Betaproteobacteria	Burkholderiales	Oxalobacteraceae	Glaciimonas	Glaciimonas singularis	LEfSe	North Pole	2.71172	0.000314533	0.000314533	***
Bacteria	Proteobacteria	Betaproteobacteria	Burkholderiales	Oxalobacteraceae	Janthinobacterium	Janthinobacterium sp. Marseille	LEfSe	North Pole	2.66072	0.00854298	0.00854298	**
Bacteria	Proteobacteria	Alphaproteobacteria	Rhodobacterales	Rhodobacteraceae	Loktanella	Loktanella fryxellensis	LEfSe	North Pole	2.65012	0.00854298	0.00854298	**
Bacteria	Proteobacteria	Betaproteobacteria	Burkholderiales	Oxalobacteraceae	Glaciimonas	Glaciimonas immobilis	LEfSe	North Pole	2.51607	0.000314533	0.000314533	***
Bacteria	Proteobacteria	Betaproteobacteria	Burkholderiales	Oxalobacteraceae	Herbaspirillum	Herbaspirillum lusitanum	LEfSe	North Pole	2.47945	0.00854298	0.00854298	**
Bacteria	Proteobacteria	Betaproteobacteria	Burkholderiales	Oxalobacteraceae	Janthinobacterium	Janthinobacterium agaricidamnosum	LEfSe	North Pole	2.46669	0.00854298	0.00854298	**
Bacteria	Proteobacteria	Betaproteobacteria	Burkholderiales	Comamonadaceae	Hydrogenophaga	Hydrogenophaga sp. PAMC20947	LEfSe	Amundsen Basin	4.86984	0.00168052	0.00168052	**
Bacteria	Proteobacteria	Gammaproteobacteria	Alteromonadales	Alteromonadaceae	Glaciecola	Glaciecola pallidula	LEfSe	Amundsen Basin	4.6504	0.0021167	0.0021167	**
Bacteria	Proteobacteria	Betaproteobacteria	Burkholderiales	Comamonadaceae	Hydrogenophaga	Hydrogenophaga crassostreae	LEfSe	Amundsen Basin	4.3619	0.00482795	0.00482795	**
Bacteria	Actinobacteriota	Actinobacteria	Micrococcales	Microbacteriaceae	Rhodoluna	Rhodoluna lacicola	LEfSe	Amundsen Basin	3.84136	0.00506117	0.00506117	**
Bacteria	Bacteroidota	Cytophagia	Cytophagales	Roseivirgaceae	Roseivirga	Roseivirga seohaensis	LEfSe	Amundsen Basin	3.77054	0.000788197	0.000788197	***
Bacteria	Bacteroidota	Cytophagia	Cytophagales	Cyclobacteriaceae	Algoriphagus	Algoriphagus aquaemixtae	LEfSe	Amundsen Basin	3.73062	0.000598014	0.000598014	***
Bacteria	Bacteroidota	Flavobacteriia	Flavobacteriales	Flavobacteriaceae	Flavobacterium	Flavobacterium limicola	LEfSe	Amundsen Basin	3.65657	0.00542697	0.00542697	**
Bacteria	Bacteroidota	Flavobacteriia	Flavobacteriales	Flavobacteriaceae	Flavobacterium	Flavobacterium aquatile	LEfSe	Amundsen Basin	3.63841	0.00698759	0.00698759	**
Bacteria	Bacteroidota	Flavobacteriia	Flavobacteriales	Flavobacteriaceae	Flavobacterium	Flavobacterium tegetincola	LEfSe	Amundsen Basin	3.51592	0.00417943	0.00417943	**
Bacteria	Actinobacteriota	Actinobacteria	Micrococcales	Microbacteriaceae	Rhodoluna	Rhodoluna limnophila	LEfSe	Amundsen Basin	3.48189	0.00615069	0.00615069	**
Bacteria	Proteobacteria	Betaproteobacteria	Burkholderiales	Comamonadaceae	Comamonas	Comamonas serinivorans	LEfSe	Amundsen Basin	3.47563	0.00175132	0.00175132	**
Bacteria	Bacteroidota	Flavobacteriia	Flavobacteriales	Flavobacteriaceae	Flavobacterium	Flavobacterium antarcticum	LEfSe	Amundsen Basin	3.45312	0.00551153	0.00551153	**
Bacteria	Bacteroidota	Cytophagia	Cytophagales	Cyclobacteriaceae	Algoriphagus	Algoriphagus marinus	LEfSe	Amundsen Basin	3.20616	0.00179578	0.00179578	**
Bacteria	Proteobacteria	Betaproteobacteria	Burkholderiales	Comamonadaceae	Hydrogenophaga	Hydrogenophaga flava	LEfSe	Amundsen Basin	2.81847	0.0084472	0.0084472	**
Bacteria	Proteobacteria	Betaproteobacteria	Burkholderiales	Comamonadaceae	Comamonas	Comamonas jiangduensis	LEfSe	Amundsen Basin	2.77565	0.00407532	0.00407532	**
Bacteria	Proteobacteria	Alphaproteobacteria	Rhodobacterales	Rhodobacteraceae	Octadecabacter	Octadecabacter antarcticus	LEfSe	Nansen Basin	4.74128	0.00458042	0.00458042	**
Bacteria	Bacteroidota	Flavobacteriia	Flavobacteriales	Flavobacteriaceae	Nonlabens	Nonlabens dokdonensis	LEfSe	Nansen Basin	4.34278	0.0012307	0.0012307	**
Bacteria	Bacteroidota	Flavobacteriia	Flavobacteriales	Flavobacteriaceae	Nonlabens	Nonlabens sp. MB-3u-79	LEfSe	Nansen Basin	4.14693	0.00168504	0.00168504	**
Bacteria	Bacteroidota	Flavobacteriia	Flavobacteriales	Flavobacteriaceae	Nonlabens	Nonlabens xylanidelens	LEfSe	Nansen Basin	3.54128	0.00355481	0.00355481	**
Bacteria	Actinobacteriota	Actinobacteria	Micrococcales	Microbacteriaceae	Candidatus Aquiluna	Candidatus Aquiluna rubra	LEfSe	Nansen Basin	3.48051	0.00611467	0.00611467	**
Bacteria	Bacteroidota	Flavobacteriia	Flavobacteriales	Flavobacteriaceae	Olleya	Olleya sp. Bg11-27	LEfSe	Nansen Basin	2.96325	0.00614167	0.00614167	**
Bacteria	Proteobacteria	Alphaproteobacteria	Rhodobacterales	Rhodobacteraceae	Octadecabacter	Octadecabacter ponticola	LEfSe	Nansen Basin	2.85293	0.00153001	0.00153001	**
Bacteria	Proteobacteria	Gammaproteobacteria	Thiotrichales	Francisellaceae	Francisella	Francisella adeliensis	LEfSe	Nansen Basin	2.82081	0.000598014	0.000598014	***
Bacteria	Firmicutes	Bacilli	Bacillales	Staphylococcaceae	Staphylococcus	Staphylococcus epidermidis	LEfSe	Nansen Basin	2.70934	0.00218409	0.00218409	**
Bacteria	Bacteroidota	Flavobacteriia	Flavobacteriales	Flavobacteriaceae	Nonlabens	Nonlabens aestuariivivens	LEfSe	Nansen Basin	2.708	0.00283982	0.00283982	**
Bacteria	Bacteroidota	Flavobacteriia	Flavobacteriales	Flavobacteriaceae	Polaribacter	Polaribacter vadi	LEfSe	Nansen Basin	2.59257	0.00461164	0.00461164	**
Bacteria	Firmicutes	Bacilli	Bacillales	Staphylococcaceae	Staphylococcus	Staphylococcus warneri	LEfSe	Nansen Basin	2.58891	0.000598014	0.000598014	***
Bacteria	Proteobacteria	Gammaproteobacteria	Cellvibrionales	Cellvibrionaceae	Saccharophagus	Saccharophagus degradans	LEfSe	Nansen Basin	2.49052	0.00993101	0.00993101	**
Bacteria	Proteobacteria	Alphaproteobacteria	Rhodobacterales	Rhodobacteraceae	Octadecabacter	Octadecabacter temperatus	LEfSe	Nansen Basin	2.48871	0.000314533	0.000314533	***
Bacteria	Bacteroidota	Flavobacteriia	Flavobacteriales	Flavobacteriaceae	Flavobacterium	Flavobacterium omnivorum	LEfSe	Nansen Basin	2.45315	0.00485203	0.00485203	**
Bacteria	Firmicutes	Negativicutes	Selenomonadales	Selenomonadaceae	Selenomonas	Selenomonas lacticifex	LEfSe	Nansen Basin	2.39679	0.00778418	0.00778418	**
Bacteria	Proteobacteria	Gammaproteobacteria	Pseudomonadales	Pseudomonadaceae	Pseudomonas	Pseudomonas salina	LEfSe	Nansen Basin	2.38877	0.00205541	0.00205541	**
Bacteria	Proteobacteria	Epsilonproteobacteria	Nautiliales	Nautiliaceae	Caminibacter	Caminibacter mediatlanticus	LEfSe	Nansen Basin	2.38626	0.00179578	0.00179578	**
Bacteria	Proteobacteria	Gammaproteobacteria	Pseudomonadales	Pseudomonadaceae	Pseudomonas	Pseudomonas fluorescens	LEfSe	Nansen Basin	2.381	0.000314533	0.000314533	***
Bacteria	Proteobacteria	Gammaproteobacteria	Pseudomonadales	Moraxellaceae	Psychrobacter	Psychrobacter sp. AntiMn-1	LEfSe	Nansen Basin	2.29593	0.00179578	0.00179578	**
Bacteria	Proteobacteria	Gammaproteobacteria	Thiotrichales	Francisellaceae	Allofrancisella	Allofrancisella inopinata	LEfSe	Nansen Basin	2.28099	0.00854298	0.00854298	**
Bacteria	Bacteroidota	Flavobacteriia	Flavobacteriales	Flavobacteriaceae	Nonlabens	Nonlabens arenilitoris	LEfSe	Nansen Basin	2.27691	0.00854298	0.00854298	**
Bacteria	Proteobacteria	Gammaproteobacteria	Pseudomonadales	Moraxellaceae	Psychrobacter	Psychrobacter maritimus	LEfSe	Nansen Basin	2.2741	0.00179578	0.00179578	**
Bacteria	Proteobacteria	Gammaproteobacteria	Alteromonadales	Alteromonadaceae	Alteromonas	Alteromonas sp. 76-1	LEfSe	Nansen Basin	2.2729	0.00461164	0.00461164	**
Bacteria	Proteobacteria	Alphaproteobacteria	Rhodobacterales	Rhodobacteraceae	Sulfitobacter	Sulfitobacter marinus	LEfSe	Nansen Basin	2.19811	0.00854298	0.00854298	**
Bacteria	Bacteroidota	Flavobacteriia	Flavobacteriales	Flavobacteriaceae	Polaribacter	Polaribacter sp. MED152	LEfSe	Nansen Basin	2.19221	0.00854298	0.00854298	**
Bacteria	Bacteroidota	Flavobacteriia	Flavobacteriales	Flavobacteriaceae	Flavobacterium	Flavobacterium dasani	LEfSe	Nansen Basin	2.19174	0.00854298	0.00854298	**
Bacteria	Bacteroidota	Flavobacteriia	Flavobacteriales	Flavobacteriaceae	Polaribacter	Polaribacter reichenbachii	LEfSe	Nansen Basin	2.1802	0.00854298	0.00854298	**
Bacteria	Proteobacteria	Betaproteobacteria	Burkholderiales	Burkholderiaceae	Cupriavidus	Cupriavidus metallidurans	LEfSe	Nansen Basin	2.16507	0.00854298	0.00854298	**
Bacteria	Proteobacteria	Alphaproteobacteria	Rhodobacterales	Rhodobacteraceae	Octadecabacter	Octadecabacter ascidiaceicola	LEfSe	Nansen Basin	2.16171	0.00854298	0.00854298	**
Bacteria	Proteobacteria	Alphaproteobacteria	Rhodobacterales	Rhodobacteraceae	Sedimentitalea	Sedimentitalea nanhaiensis	LEfSe	Nansen Basin	2.15263	0.00854298	0.00854298	**
Bacteria	Proteobacteria	Alphaproteobacteria	Rhodobacterales	Rhodobacteraceae	Epibacterium	Epibacterium mobile	LEfSe	Nansen Basin	2.14956	0.00854298	0.00854298	**
Bacteria	Bacteroidota	Flavobacteriia	Flavobacteriales	Flavobacteriaceae	Polaribacter	Polaribacter filamentus	LEfSe	Nansen Basin	2.13596	0.00854298	0.00854298	**
Bacteria	Firmicutes	Bacilli	Bacillales	Staphylococcaceae	Staphylococcus	Staphylococcus sp. M0911	LEfSe	Nansen Basin	2.12917	0.00854298	0.00854298	**
Bacteria	Proteobacteria	Alphaproteobacteria	Rhodobacterales	Rhodobacteraceae	Shimia	Shimia abyssi	LEfSe	Nansen Basin	2.11349	0.00854298	0.00854298	**
Bacteria	Firmicutes	Bacilli	Lactobacillales	Lactobacillaceae	Lactobacillus	Lactobacillus lindneri	LEfSe	Nansen Basin	2.10946	0.00854298	0.00854298	**
Bacteria	Proteobacteria	Alphaproteobacteria	Rickettsiales	Rickettsiaceae	Rickettsia	Rickettsia rhipicephali	LEfSe	Nansen Basin	2.10438	0.00854298	0.00854298	**
Bacteria	Bacteroidota	Flavobacteriia	Flavobacteriales	Flavobacteriaceae	Polaribacter	Polaribacter marinaquae	LEfSe	Nansen Basin	2.09166	0.00854298	0.00854298	**
Bacteria	Proteobacteria	Gammaproteobacteria	Pseudomonadales	Moraxellaceae	Psychrobacter	Psychrobacter submarinus	LEfSe	Nansen Basin	2.0897	0.00179578	0.00179578	**
Bacteria	Proteobacteria	Alphaproteobacteria	Rhizobiales	Rhizobiaceae	Liberibacter	Candidatus Liberibacter solanacearum	LEfSe	Nansen Basin	2.08418	0.00854298	0.00854298	**
Bacteria	Proteobacteria	Alphaproteobacteria	Rhodobacterales	Rhodobacteraceae	Sagittula	Sagittula sp. P11	LEfSe	Nansen Basin	2.06399	0.00854298	0.00854298	**
Bacteria	Bacteroidota	Flavobacteriia	Flavobacteriales	Flavobacteriaceae	Polaribacter	Polaribacter dokdonensis	LEfSe	Nansen Basin	2.06259	0.00179578	0.00179578	**
Bacteria	Proteobacteria	Gammaproteobacteria	Cellvibrionales	Cellvibrionaceae	Simiduia	Simiduia litorea	LEfSe	Nansen Basin	2.06193	0.00854298	0.00854298	**
Bacteria	Bacteroidota	Flavobacteriia	Flavobacteriales	Flavobacteriaceae	Polaribacter	Polaribacter staleyi	LEfSe	Nansen Basin	2.0598	0.00854298	0.00854298	**
Bacteria	Proteobacteria	Alphaproteobacteria	Rhodobacterales	Rhodobacteraceae	Cognatishimia	Cognatishimia maritima	LEfSe	Nansen Basin	2.05907	0.00854298	0.00854298	**
Bacteria	Proteobacteria	Gammaproteobacteria	Cellvibrionales	Cellvibrionaceae	Marinagarivorans	Marinagarivorans algicola	LEfSe	Nansen Basin	2.05642	0.00854298	0.00854298	**
Bacteria	Proteobacteria	Alphaproteobacteria	Rhodobacterales	Rhodobacteraceae	Pseudorhodobacter	Pseudorhodobacter sp. S12M18	LEfSe	Nansen Basin	2.05345	0.00854298	0.00854298	**
Bacteria	Proteobacteria	Gammaproteobacteria	Thiotrichales	Piscirickettsiaceae	Hydrogenovibrio	Hydrogenovibrio crunogenus	LEfSe	Nansen Basin	2.0508	0.00854298	0.00854298	**
Bacteria	Proteobacteria	Gammaproteobacteria	Cellvibrionales	Spongiibacteraceae	Oceanicoccus	Oceanicoccus sagamiensis	LEfSe	Nansen Basin	2.05017	0.00179578	0.00179578	**
Bacteria	Proteobacteria	Alphaproteobacteria	Rhodobacterales	Rhodobacteraceae	Sulfitobacter	Sulfitobacter dubius	LEfSe	Nansen Basin	2.04884	0.00179578	0.00179578	**
Bacteria	Proteobacteria	Gammaproteobacteria	Pseudomonadales	Moraxellaceae	Psychrobacter	Psychrobacter alimentarius	LEfSe	Nansen Basin	2.04882	0.00179578	0.00179578	**
Bacteria	Proteobacteria	Gammaproteobacteria	Alteromonadales	Alteromonadaceae	Paraglaciecola	Paraglaciecola mesophila	LEfSe	Nansen Basin	2.04389	0.00854298	0.00854298	**
Bacteria	Proteobacteria	Alphaproteobacteria	Sphingomonadales	Sphingomonadaceae	Novosphingopyxis	Novosphingopyxis baekryungensis	LEfSe	Nansen Basin	2.03095	0.00179578	0.00179578	**
Bacteria	Proteobacteria	Gammaproteobacteria	Thiotrichales	Thiotrichaceae	Leucothrix	Leucothrix pacifica	LEfSe	Nansen Basin	2.02822	0.00854298	0.00854298	**
Bacteria	Proteobacteria	Gammaproteobacteria	Pseudomonadales	Moraxellaceae	Psychrobacter	Psychrobacter sp. G	LEfSe	Nansen Basin	2.0228	0.00854298	0.00854298	**
Bacteria	Bacteroidota	Flavobacteriia	Flavobacteriales	Flavobacteriaceae	Flavobacterium	Flavobacterium hydatis	LEfSe	Nansen Basin	2.02051	0.00854298	0.00854298	**
Bacteria	Firmicutes	Bacilli	Lactobacillales	Lactobacillaceae	Lactobacillus	Lactobacillus homohiochii	LEfSe	Nansen Basin	2.02029	0.00854298	0.00854298	**
Bacteria	Proteobacteria	Alphaproteobacteria	Rhodobacterales	Rhodobacteraceae	Ruegeria	Ruegeria sp. AD91A	LEfSe	Nansen Basin	2.01855	0.00854298	0.00854298	**
Bacteria	Proteobacteria	Gammaproteobacteria	Alteromonadales	Alteromonadaceae	Alteromonas	Alteromonas australica	LEfSe	Nansen Basin	2.01815	0.00854298	0.00854298	**
Bacteria	Proteobacteria	Alphaproteobacteria	Rhodobacterales	Rhodobacteraceae	Sagittula	Sagittula marina	LEfSe	Nansen Basin	2.0166	0.00854298	0.00854298	**
Bacteria	Proteobacteria	Gammaproteobacteria	NA	NA	Candidatus Thioglobus	Candidatus Thioglobus singularis	LEfSe	Nansen Basin	2.00971	0.00854298	0.00854298	**
Bacteria	Proteobacteria	Gammaproteobacteria	Thiotrichales	Piscirickettsiaceae	Hydrogenovibrio	Hydrogenovibrio thermophilus	LEfSe	Nansen Basin	2.00755	0.00854298	0.00854298	**
Bacteria	Proteobacteria	Alphaproteobacteria	Rhodobacterales	Rhodobacteraceae	Shimia	Shimia haliotis	LEfSe	Nansen Basin	2.00498	0.00854298	0.00854298	**
Bacteria	Proteobacteria	Gammaproteobacteria	Alteromonadales	Alteromonadaceae	Alteromonas	Alteromonas mediterranea	LEfSe	Nansen Basin	2.0005	0.00854298	0.00854298	**
Bacteria	Bacteroidota	Flavobacteriia	Flavobacteriales	Flavobacteriaceae	Flavobacterium	Flavobacterium qiangtangense	LEfSe	Nansen Basin	1.99697	0.00854298	0.00854298	**
Bacteria	Proteobacteria	Alphaproteobacteria	Kordiimonadales	Kordiimonadaceae	Kordiimonas	Kordiimonas lacus	LEfSe	Nansen Basin	1.99408	0.00854298	0.00854298	**
Bacteria	Proteobacteria	Alphaproteobacteria	Rhizobiales	Bradyrhizobiaceae	Bosea	Bosea vaviloviae	LEfSe	Nansen Basin	1.98694	0.00854298	0.00854298	**
Bacteria	Proteobacteria	Alphaproteobacteria	Rhodobacterales	Rhodobacteraceae	Pseudoruegeria	Pseudoruegeria aquimaris	LEfSe	Nansen Basin	1.95932	0.00854298	0.00854298	**
Bacteria	Proteobacteria	Alphaproteobacteria	Rhodobacterales	Rhodobacteraceae	Aliiroseovarius	Aliiroseovarius zhejiangensis	LEfSe	Nansen Basin	1.95814	0.00854298	0.00854298	**
Bacteria	Proteobacteria	Alphaproteobacteria	Rhodobacterales	Rhodobacteraceae	Litoreibacter	Litoreibacter ascidiaceicola	LEfSe	Nansen Basin	1.95011	0.00854298	0.00854298	**
Bacteria	Bacteroidota	Flavobacteriia	Flavobacteriales	Flavobacteriaceae	Polaribacter	Polaribacter insulae	LEfSe	Nansen Basin	1.9376	0.00854298	0.00854298	**
Bacteria	Bacteroidota	Flavobacteriia	Flavobacteriales	Flavobacteriaceae	Polaribacter	Polaribacter haliotis	LEfSe	Nansen Basin	1.93489	0.00854298	0.00854298	**
Bacteria	Bacteroidota	Flavobacteriia	Flavobacteriales	Flavobacteriaceae	Flavobacterium	Flavobacterium oncorhynchi	LEfSe	Nansen Basin	1.93457	0.00854298	0.00854298	**
Bacteria	Bacteroidota	Flavobacteriia	Flavobacteriales	Flavobacteriaceae	Psychroflexus	Psychroflexus torquis	LEfSe	Top	3.24812	0.00926586	0.00926586	**
Bacteria	Proteobacteria	Gammaproteobacteria	Alteromonadales	Alteromonadaceae	Marinobacter	Marinobacter salarius	LEfSe	Middle	2.97508	0.0061477	0.0061477	**
Bacteria	Proteobacteria	Alphaproteobacteria	Rhodobacterales	Rhodobacteraceae	Octadecabacter	Octadecabacter arcticus	LEfSe	Bottom	4.34548	0.0039114	0.0039114	**
Bacteria	Bacteroidota	Saprospiria	Saprospirales	Lewinellaceae	Lewinella	Lewinella persica	LEfSe	Bottom	3.74524	0.00742474	0.00742474	**
Bacteria	Proteobacteria	Alphaproteobacteria	Rhodobacterales	Rhodobacteraceae	Sulfitobacter	Sulfitobacter sp. SK011	LEfSe	Bottom	3.71939	0.00108042	0.00108042	**
Bacteria	Proteobacteria	Alphaproteobacteria	Rhodobacterales	Rhodobacteraceae	Loktanella	Loktanella ponticola	LEfSe	Bottom	3.63973	0.0011809	0.0011809	**
Bacteria	Bacteroidota	Cytophagia	Cytophagales	Cytophagaceae	Arcticibacterium	Arcticibacterium luteifluviistationis	LEfSe	Bottom	3.46955	0.00788291	0.00788291	**
Bacteria	Bacteroidota	Flavobacteriia	Flavobacteriales	Schleiferiaceae	Owenweeksia	Owenweeksia hongkongensis	LEfSe	Bottom	3.27296	0.00431468	0.00431468	**
Bacteria	Proteobacteria	Gammaproteobacteria	Alteromonadales	Colwelliaceae	Colwellia	Colwellia psychrerythraea	LEfSe	Bottom	2.83677	0.00854298	0.00854298	**
Bacteria	Bacteroidota	Flavobacteriia	Flavobacteriales	Flavobacteriaceae	Flavobacterium	Flavobacterium frigoris	LEfSe	FYI	4.90065	0.00873026	0.00873026	**
Bacteria	Proteobacteria	Betaproteobacteria	Burkholderiales	Comamonadaceae	Hydrogenophaga	Hydrogenophaga sp. PAMC20947	LEfSe	SYI/MYI	4.86531	0.000594081	0.000594081	***
Bacteria	Proteobacteria	Betaproteobacteria	Burkholderiales	Comamonadaceae	Hydrogenophaga	Hydrogenophaga crassostreae	LEfSe	SYI/MYI	4.31664	0.00272584	0.00272584	**
Bacteria	Bacteroidota	Cytophagia	Cytophagales	Roseivirgaceae	Roseivirga	Roseivirga seohaensis	LEfSe	SYI/MYI	3.78879	0.000418561	0.000418561	***
Bacteria	Bacteroidota	Cytophagia	Cytophagales	Cyclobacteriaceae	Algoriphagus	Algoriphagus aquaemixtae	LEfSe	SYI/MYI	3.73457	0.000125539	0.000125539	***
Bacteria	Bacteroidota	Flavobacteriia	Flavobacteriales	Flavobacteriaceae	Flavobacterium	Flavobacterium aquatile	LEfSe	SYI/MYI	3.6308	0.0033853	0.0033853	**
Bacteria	Proteobacteria	Betaproteobacteria	Burkholderiales	Comamonadaceae	Comamonas	Comamonas serinivorans	LEfSe	SYI/MYI	3.46074	0.0012919	0.0012919	**
Bacteria	Bacteroidota	Flavobacteriia	Flavobacteriales	Flavobacteriaceae	Flavobacterium	Flavobacterium antarcticum	LEfSe	SYI/MYI	3.35908	0.00605902	0.00605902	**
Bacteria	Proteobacteria	Betaproteobacteria	Burkholderiales	Comamonadaceae	Limnohabitans	Limnohabitans sp. 63ED37-2	LEfSe	SYI/MYI	3.28676	0.00940227	0.00940227	**
Bacteria	Proteobacteria	Betaproteobacteria	Burkholderiales	Comamonadaceae	Hydrogenophaga	Hydrogenophaga defluvii	LEfSe	SYI/MYI	3.25779	0.00940227	0.00940227	**
Bacteria	Bacteroidota	Cytophagia	Cytophagales	Cyclobacteriaceae	Algoriphagus	Algoriphagus marinus	LEfSe	SYI/MYI	3.21396	0.000376646	0.000376646	***
Bacteria	Proteobacteria	Gammaproteobacteria	Chromatiales	Granulosicoccaceae	Granulosicoccus	Granulosicoccus antarcticus	LEfSe	SYI/MYI	3.05313	0.00640659	0.00640659	**
Bacteria	Proteobacteria	Betaproteobacteria	Burkholderiales	Comamonadaceae	Hydrogenophaga	Hydrogenophaga flava	LEfSe	SYI/MYI	2.90066	0.00200598	0.00200598	**
Bacteria	Proteobacteria	Betaproteobacteria	Burkholderiales	Comamonadaceae	Comamonas	Comamonas jiangduensis	LEfSe	SYI/MYI	2.87952	0.000998501	0.000998501	***
Bacteria	Proteobacteria	Betaproteobacteria	Burkholderiales	Comamonadaceae	Comamonas	Comamonas piscis	LEfSe	SYI/MYI	2.69206	0.0094619	0.0094619	**
Bacteria	Bacteroidota	Flavobacteriia	Flavobacteriales	Flavobacteriaceae	Maribacter	Maribacter arcticus	LEfSe	SYI/MYI	2.56095	0.0094619	0.0094619	**
Bacteria	Bacteroidota	Cytophagia	Cytophagales	Cyclobacteriaceae	Algoriphagus	Algoriphagus litorisediminis	LEfSe	SYI/MYI	2.55021	0.0094619	0.0094619	**
Bacteria	Bacteroidota	Flavobacteriia	Flavobacteriales	Flavobacteriaceae	Maribacter	Maribacter antarcticus	LEfSe	SYI/MYI	2.54977	0.0094619	0.0094619	**
Bacteria	Proteobacteria	Betaproteobacteria	Burkholderiales	Comamonadaceae	Hydrogenophaga	Hydrogenophaga sp. PBC	LEfSe	SYI/MYI	2.5361	0.0094619	0.0094619	**
Bacteria	Proteobacteria	Betaproteobacteria	Burkholderiales	Comamonadaceae	Hydrogenophaga	Hydrogenophaga intermedia	LEfSe	SYI/MYI	2.46221	0.0094619	0.0094619	**

## Sheet: Table-S5
Table S5. Multivariate analysis (Anosim) of amplicon sequence datasets generated among the three sea-ice stations
Group	R Value	P Value	Significance	Number of permutations
Global analysis	0.67	0.001	Yes	999
North Pole Vs Amundsen Basin	0.55	0.004	Yes	999
North Pole Vs Nansen Basin	0.79	0.002	Yes	999
Amundsen Basin Vs Nansen Basin	0.63	0.002	Yes	999

## Sheet: Table-S6
Table S6. Sequence reads summary and metagenome assembly statistics among the samples from three sea-ice stations based metagenome sequencing approach
Sequence reads and assembly statistics	NP	AB	NB
Sample location	North Pole	Amundsen Basin	Nansen Basin
Total reads	501224	1001199	1896647
Median read length (bp)	1499	999	1499
Metagenome assembly total Length (bp)	35523359	80535173	73908285
Num Contigs	3488	14663	9557
Num Contigs > 100 kb	26	13	47
Num Contigs > 50 kb	80	35	132
Num Contigs > 20 kb	310	269	447
Num Contigs > 10 kb	868	1413	1505
Num Contigs > 5 kb	1848	4922	3923
Num Contigs > 2.5 kb	2956	11436	7973
Longest Contig	830148	667953	950812
Shortest Contig	353	49	15
Num Genes (prodigal)	43790	101105	92081
L50	403	3006	1241
L75	1204	6943	3700
L90	2154	10848	6437
N50	16842	6856	11336
N75	7569	3883	5229
N90	4127	2593	3112
Gene annotation hits
Archaea_76	331	853	647
Bacteria_71	637	1562	1219
Protista_83	33	77	63
Ribosomal_RNA_12S	0	0	0
Ribosomal_RNA_16S	12	33	28
Ribosomal_RNA_18S	2	19	24
Ribosomal_RNA_23S	16	39	33
Ribosomal_RNA_28S	4	24	25
Ribosomal_RNA_5S	0	0	0
Transfer_RNAs	484	1088	1018
Approximate number of genomes present
archaea (Archaea_76)	0	0	0
eukarya (Protista_83)	0	0	0
bacteria (Bacteria_71)	9	19	13

## Sheet: Table-S7
Table S7. Taxonomic classification of reconstructed MAGs and their assembly statistics from the three sea-ice stations
MAG Name	Sea-ice station	total_length (bp)	Size (Mb)	Num of Contigs	N50	GC content (%)	Completion (%)	Redundancy (%)	t_domain	t_phylum	t_class	t_order	t_family	t_genus	t_species
AB_Bin_00001	Amundsen basin	1317610	1.31761	6	204492	51.9112	98.5915	1.40845	Bacteria	Actinomycetota	Actinomycetia	Actinomycetales	Microbacteriaceae	Aquiluna	Aquiluna sp913057795
AB_Bin_00002	Amundsen basin	3276206	3.27621	20	449394	35.0751	97.1831	7.04225	Bacteria	Bacteroidota	Bacteroidia	Flavobacteriales	Flavobacteriaceae	Flavobacterium
AB_Bin_00003	Amundsen basin	2615637	2.61564	138	27325	35.8579	85.9155	2.8169	Bacteria	Bacteroidota	Bacteroidia	Flavobacteriales	Flavobacteriaceae	Flavobacterium
AB_Bin_00004	Amundsen basin	4421366	4.42137	497	12398	40.0874	81.6901	5.6338	Bacteria	Bacteroidota	Bacteroidia	Cytophagales	Cyclobacteriaceae	Algoriphagus
AB_Bin_00005	Amundsen basin	1586594	1.58659	212	9056	50.7216	74.6479	4.22535	Bacteria	Pseudomonadota	Gammaproteobacteria	Burkholderiales	Burkholderiaceae_B	Polaromonas
AB_Bin_00006	Amundsen basin	3504675	3.50468	368	12495	35.81	88.7324	4.22535	Bacteria	Bacteroidota	Bacteroidia	Flavobacteriales	Flavobacteriaceae	Flavobacterium
AB_Bin_00007	Amundsen basin	1821841	1.82184	140	16885	31.7103	74.6479	9.67606	Bacteria	Bacteroidota	Bacteroidia	Flavobacteriales	Flavobacteriaceae	Flavobacterium
AB_Bin_00008	Amundsen basin	3466282	3.46628	348	13465	61.7006	78.8732	2.8169	Bacteria	Pseudomonadota	Gammaproteobacteria	Burkholderiales	Burkholderiaceae_B	Hydrogenophaga
AB_Bin_00009	Amundsen basin	2391601	2.3916	312	9997	53.7079	66.1972	2.8169	Bacteria	Pseudomonadota	Gammaproteobacteria	Burkholderiales	Burkholderiaceae_B	RS62
AB_Bin_00011	Amundsen basin	3819097	3.8191	797	5572	37.3059	63.3803	9.53521	Bacteria	Bacteroidota	Bacteroidia	Flavobacteriales	Flavobacteriaceae	Nonlabens
AB_Bin_00012	Amundsen basin	3804015	3.80402	881	4872	40.1482	76.0563	9.29577	Bacteria	Pseudomonadota	Gammaproteobacteria	Enterobacterales_A	Alteromonadaceae	Paraglaciecola
NB_Bin_00001	Nansen basin	1335825	1.33583	4	417264	51.8085	98.5915	0	Bacteria	Actinomycetota	Actinomycetia	Actinomycetales	Microbacteriaceae	Aquiluna	Aquiluna sp913057795
NB_Bin_00002	Nansen basin	2946227	2.94623	87	50308	43.4846	92.9577	7.04225	Bacteria	Pseudomonadota	Gammaproteobacteria	Pseudomonadales	Cellvibrionaceae	Unclassified_Cellvibrionaceae
NB_Bin_00003	Nansen basin	3351239	3.35124	21	309676	36.5089	97.1831	1.40845	Bacteria	Bacteroidota	Bacteroidia	Flavobacteriales	Flavobacteriaceae	Nonlabens
NB_Bin_00004	Nansen basin	4292480	4.29248	171	52272	47.7253	97.1831	7.04225	Bacteria	Pseudomonadota	Alphaproteobacteria	Rhodobacterales	Rhodobacteraceae	Octadecabacter
NB_Bin_00005	Nansen basin	3968542	3.96854	57	136636	34.8399	98.5915	7.04225	Bacteria	Bacteroidota	Bacteroidia	Flavobacteriales	Flavobacteriaceae	Flavobacterium
NB_Bin_00006	Nansen basin	2296865	2.29686	57	74227	33.1285	91.5493	4.22535	Bacteria	Bacteroidota	Bacteroidia	Flavobacteriales	Flavobacteriaceae	Polaribacter
NB_Bin_00007	Nansen basin	2700123	2.70012	112	38545	32.9369	91.5493	6.76056	Bacteria	Bacteroidota	Bacteroidia	Flavobacteriales	Flavobacteriaceae	Polaribacter
NB_Bin_00008	Nansen basin	3869013	3.86901	295	22469	39.8638	73.2394	9.26761	Bacteria	Pseudomonadota	Gammaproteobacteria	Enterobacterales_A	Alteromonadaceae	Paraglaciecola
NB_Bin_00009	Nansen basin	3103096	3.1031	340	11858	36.611	69.0141	9.26761	Bacteria	Bacteroidota	Bacteroidia	Flavobacteriales	Vicingaceae	NORP294	NORP294 sp905182175
NB_Bin_00010	Nansen basin	7072290	7.07229	1039	8888	53.9806	66.1972	9.85915	Bacteria	Bacteroidota	Bacteroidia	Chitinophagales	Saprospiraceae	Lewinella_A
NP_Bin_00001	North pole	3767682	3.76768	30	251362	34.6417	98.5915	1.40845	Bacteria	Bacteroidota	Bacteroidia	Flavobacteriales	Flavobacteriaceae	Flavobacterium
NP_Bin_00002	North pole	3068654	3.06865	161	26082	57.2975	91.5493	2.8169	Bacteria	Pseudomonadota	Gammaproteobacteria	Burkholderiales	Burkholderiaceae	Rhodoferax
NP_Bin_00003	North pole	2289557	2.28956	257	12241	58.2033	83.0986	4.22535	Bacteria	Pseudomonadota	Gammaproteobacteria	Burkholderiales	Burkholderiaceae	Polaromonas
NP_Bin_00004	North pole	1712983	1.71298	122	17207	36.0761	63.3803	5.6338	Bacteria	Bacteroidota	Bacteroidia	Flavobacteriales	Flavobacteriaceae	Flavobacterium

## Sheet: Table - S8
Table S8. Reconstructed MAGs abundance, coverage and read recruitment statistics among the three sea-ice stations.
	Abundance			Mean Coverage (Q2Q3)			Mean Coverage			Percentage of recruiment
MAG name	NP	AB	NB	NP-A	AB-A	NB-A	NP-B	AB-B	NB-B	NP-C	AB-C	NB-C
NP_Bin_00001	4.83415	0.455024	0.507721	42.6059	4.26496	3.06982	43.4606	4.72516	3.44735	19.6037	1.4775	1.83746
NP_Bin_00002	1.07584	0.0710942	0.000565184	9.71071	0.511558	0	9.67216	0.738272	0.00383751	4.16634	0.214841	0.00146231
NP_Bin_00003	0.720078	0.38029	0.0384584	6.47539	3.62359	0.07893	6.47374	3.9491	0.261127	3.66015	1.81287	0.170271
NP_Bin_00004	0.533323	0.691455	0.00420604	4.74046	6.85183	0.00145679	4.79475	7.18036	0.0285584	1.55141	1.56977	0.00883955
AB_Bin_00001	0.111617	6.04121	3.29379	0.805566	62.6997	22.4043	1.00347	62.7345	22.3643	0.158827	6.86189	4.18451
AB_Bin_00002	10.2709	7.70431	0.484664	92.944	80.7711	3.13251	92.3387	80.0048	3.2908	37.5439	22.4132	1.57506
AB_Bin_00003	0.411919	1.4122	0.020237	3.45771	14.6931	0.0106622	3.70329	14.6649	0.137406	1.50055	3.95783	0.0602858
AB_Bin_00004	0.00613979	0.938389	0.00356724	0.0162927	9.83357	0.00212553	0.0551988	9.74463	0.024221	0.0576056	7.57582	0.0291492
AB_Bin_00005	0.402776	0.686302	0.0262681	3.2819	6.57893	0.0704961	3.62109	7.12685	0.178356	2.1234	2.55808	0.0971905
AB_Bin_00006	2.0225	0.471791	0.321978	18.2301	4.37965	1.54065	18.183	4.89928	2.18618	14.5002	2.82877	2.15676
AB_Bin_00007	0.0458172	1.25016	0.0109664	0.197384	13.1944	0.004487	0.411911	12.9822	0.0744598	0.125259	3.08186	0.0238625
AB_Bin_00008	0.0182106	2.184	0.0421064	0.0479339	23.0387	0.003268	0.163719	22.6796	0.285896	0.138574	12.9635	0.226493
AB_Bin_00009	0.0692166	0.762958	0.0209238	0.476788	7.9026	0.0443052	0.62228	7.92288	0.142069	0.437812	4.01772	0.118986
AB_Bin_00011	0.114237	0.460847	0.216194	0.960148	4.55077	1.24158	1.02703	4.78563	1.46792	1.47699	5.97987	2.65975
AB_Bin_00012	0.097292	0.445611	0.286925	0.751619	4.57056	1.82595	0.874687	4.62741	1.94818	1.43433	6.69414	4.63095
NB_Bin_00001	0.123154	5.03536	5.19388	0.924802	52.3563	35.3307	1.1072	52.2893	35.2657	0.179346	5.83046	6.72419
NB_Bin_00002	0.0467898	0.0741845	1.48544	0.219283	0.42404	10.1147	0.420655	0.770363	10.0859	0.150385	0.186915	4.27124
NB_Bin_00003	0.0551239	0.392688	4.48437	0.310462	3.7571	30.5866	0.495582	4.07784	30.4482	0.203061	1.15184	14.7203
NB_Bin_00004	0.0658607	0.102536	1.40701	0.407215	0.803717	9.53404	0.592109	1.06478	9.55335	0.354335	0.42242	6.31819
NB_Bin_00005	2.02951	0.265612	1.81193	17.1898	2.20707	12.0846	18.246	2.75822	12.3027	8.6388	0.966739	6.98989
NB_Bin_00006	0.036584	0.310292	3.13417	0.112095	2.80247	21.3815	0.328902	3.22221	21.2806	0.0924534	0.593562	6.71545
NB_Bin_00007	0.169361	0.671186	1.9487	1.33163	6.62438	13.1753	1.52261	6.96988	13.2314	0.581636	1.80892	5.82561
NB_Bin_00008	0.0531976	0.118927	1.07611	0.293135	0.795757	7.15831	0.478264	1.23499	7.30665	0.337516	0.671565	5.80683
NB_Bin_00009	0.0493549	0.0946205	1.10568	0.291472	0.78019	7.52644	0.443717	0.982579	7.50743	0.35196	0.541547	7.01629
NB_Bin_00010	0.0355061	0.263588	0.970237	0.216855	2.40906	6.3801	0.319211	2.73721	6.58776	0.631435	3.8184	17.831

## Sheet: Table-S9
Table S9. The matrix showing Average Nucleotide Identity (ANI) among the reconstructed MAGs from the three sea-ice stations.
key	NP_Bin_00001	NP_Bin_00002	NP_Bin_00003	NP_Bin_00004	AB_Bin_00001	AB_Bin_00002	AB_Bin_00003	AB_Bin_00004	AB_Bin_00005	AB_Bin_00006	AB_Bin_00007	AB_Bin_00008	AB_Bin_00009	AB_Bin_00011	AB_Bin_00012	AB_Bin_000012	AB_Bin_000022	AB_Bin_000032	AB_Bin_000042	AB_Bin_000052	AB_Bin_000062	AB_Bin_000072	AB_Bin_000082	AB_Bin_000092	AB_Bin_00010
NP_Bin_00001	1	0.719037	0.840758	0.732137	0.723409	0.790845	0.736844	0.697686	0.825682	0.992538	0.729499	0.731142	0.724176	0.745902	0.808482	0.723403	0.734996	0.71034	0.711628	0.989311	0.712765	0.712389	0.752843	0.693758	0.718348
NP_Bin_00002	0.795021	1	0.745442	0.874195	0.684352	0.798494	0.792617	0.749167	0.743715	0.780666	0.722433	0.736991	0.716083	0.789762	0.714743	0.685683	0.684843	0.71716	0.684564	0.794926	0.80663	0.73665	0.688399	0.67087	0.737929
NP_Bin_00003	0.852156	0.745244	1	0	0.671127	0.721637	0.772146	0.787439	0.982838	0.938554	0.722723	0.746825	0.738859	0.850407	0.710989	0.672357	0.689521	0.683898	0.706039	0.92742	0.834703	0.665788	0.691121	0.67073	0.708398
NP_Bin_00004	0.732337	0.7955	0.811475	1	0	0.736091	0.982472	0.700734	0.894511	0.730836	0.736286	0.817625	0.82279	0.718701	0.795209	0	0.66808	0.700756	0.702326	0.732789	0.709766	0.713813	0.699479	0.697318	0.70023
AB_Bin_00001	0.753723	0.69034	0.685325	0	1	0.694873	0.6674	0	0.68195	0	0	0.723997	0.658353	0.752345	0	0.991729	0.71306	0.752827	0.733767	0.755603	0.77209	0.77431	0.753087	0	0.903964
AB_Bin_00002	0.791622	0.703453	0.673105	0.734726	0.741989	1	0.738013	0.701902	0.913325	0.781241	0.7282	0.761433	0.759115	0.720963	0.735631	0.741989	0.720782	0.707673	0.716193	0.791763	0.711903	0.713754	0.740554	0.695247	0.731994
AB_Bin_00003	0.736889	0.809902	0.869903	0.98253	0.63548	0.738438	1	0.695778	0.830645	0.731415	0.741066	0.82168	0.75845	0.711147	0.73631	0.63645	0.700212	0.701016	0.713921	0.737003	0.715623	0.717745	0.726473	0.700785	0.698473
AB_Bin_00004	0.69634	0.68983	0.821184	0.704023	0.84362	0.705121	0.696265	1	0.761254	0.697948	0.69253	0.763555	0.750245	0.706908	0.701206	0.841993	0.682564	0.688526	0.72438	0.697104	0.695655	0.702522	0.686352	0.688979	0.711032
AB_Bin_00005	0.831671	0.744459	0.985719	0.899171	0.675145	0.925053	0.807963	0.767358	1	0.804577	0.736506	0.745385	0.72767	0.702126	0.695527	0.66937	0.686155	0.700153	0.673804	0.835117	0.746116	0.729806	0.687168	0.706503	0.659505
AB_Bin_00006	0.992172	0.737206	0.90759	0.729011	0.873925	0.781579	0.731029	0.701915	0.798035	1	0.72702	0.817891	0.866538	0.720693	0.753666	0.854186	0.807059	0.711661	0.751711	0.986557	0.719589	0.722092	0.733418	0.699306	0.845584
AB_Bin_00007	0.729625	0.68095	0.715867	0.737656	0	0.730663	0.739474	0.696628	0.739378	0.726765	1	0.67759	0.72522	0.719064	0.710642	0	0.683447	0.705295	0.706088	0.729445	0.7233	0.724386	0.762925	0.701535	0.691673
AB_Bin_00008	0.726593	0.737285	0.749144	0.822766	0.709604	0.735994	0.830453	0.760522	0.746366	0.817619	0.816403	1	0.730257	0.841344	0.736977	0.706277	0.698461	0.736219	0.702259	0.780073	0.769064	0.717488	0.741641	0.957215	0.784531
AB_Bin_00009	0.82121	0.713667	0.739702	0.725165	0.66047	0.740062	0.685548	0.66475	0.726962	0.869976	0.711145	0.726314	1	0.67709	0.722478	0.84102	0.698647	0.68629	0.687492	0.775631	0.772485	0.784097	0.710337	0.66055	0.771527
AB_Bin_00011	0.735961	0.787008	0.809106	0.713894	0.84748	0.717305	0.708126	0.711151	0.750653	0.723272	0.717516	0.828547	0.900075	1	0.777705	0.775395	0.813452	0.938577	0.734106	0.739857	0.729128	0.766513	0.820325	0.721902	0.728323
AB_Bin_00012	0.806056	0.700282	0.706983	0.77527	0.99412	0.74222	0.728012	0.708317	0.731434	0.757084	0.720827	0.71113	0.72035	0.788291	1	0.99412	0.75539	0.913547	0.762072	0.800305	0.741828	0.778943	0.841449	0.783012	0.789438
NB_Bin_00001	0.707027	0.686192	0.671593	0	0.991533	0.730565	0	0.64313	0.66497	0.787466	0	0.717914	0.851596	0.84588	0	1	0.714343	0.74379	0.708302	0.707027	0.75266	0.76803	0.715777	0	0.897985
NB_Bin_00002	0.723415	0.686839	0.689854	0.667873	0.727716	0.716341	0.686367	0.714301	0.684528	0.7818	0.670563	0.695471	0.702797	0.806221	0.755567	0.727124	1	0.717756	0.706216	0.767958	0.745714	0.739026	0.726663	0.764979	0.770508
NB_Bin_00003	0.709452	0.714257	0.71585	0.70087	0.7518	0.709587	0.702485	0.686372	0.721235	0.712784	0.703297	0.720138	0.68664	0.961687	0.902704	0.752017	0.710973	1	0.699382	0.710012	0.727237	0.717279	0.856994	0.704292	0.728886
NB_Bin_00004	0.715972	0.677523	0.709539	0.702357	0.723075	0.716965	0.708399	0.7039	0.675935	0.714444	0.71354	0.687523	0.680156	0.697487	0.749817	0.723028	0.71505	0.69635	1	0.77756	0.753508	0.827841	0.73077	0.730523	0.779823
NB_Bin_00005	0.986501	0.758179	0.918894	0.731388	0.743937	0.790121	0.73612	0.693901	0.805642	0.984883	0.727174	0.744363	0.858517	0.742994	0.808613	0.740272	0.743797	0.712862	0.757137	1	0.718229	0.73154	0.753148	0.696351	0.730737
NB_Bin_00006	0.714279	0.72128	0.755037	0.712954	0.773797	0.714178	0.71642	0.689769	0.690097	0.718506	0.722665	0.744365	0.760742	0.727257	0.740153	0.773797	0.74255	0.723993	0.757708	0.7167	1	0.82422	0.755969	0.723937	0.709718
NB_Bin_00007	0.715471	0.683478	0.66652	0.712829	0.753213	0.714927	0.715242	0.698986	0.730703	0.717072	0.722701	0.714011	0.815627	0.769676	0.767769	0.722607	0.720684	0.718292	0.802851	0.734443	0.823249	1	0.775585	0.731245	0.693783
NB_Bin_00008	0.716957	0.694304	0.686529	0.69618	0.728286	0.716836	0.698475	0.699407	0.681152	0.716448	0.76157	0.742165	0.685252	0.792648	0.843752	0.728841	0.725402	0.852737	0.732917	0.720087	0.735952	0.769406	1	0.775677	0.775625
NB_Bin_00009	0.697373	0.67205	0.68313	0.697042	0	0.698623	0.70003	0.685594	0.708202	0.697223	0.699935	0	0.67037	0.708123	0.786365	0	0.76919	0.703319	0.747465	0.700105	0.72655	0.732203	0.793593	1	0.674738
NB_Bin_00010	0.695974	0.773716	0.714925	0.723297	0.897326	0.723929	0.690362	0.727795	0.727261	0.830879	0.740793	0.733558	0.820541	0.740344	0.79256	0.900957	0.769399	0.708694	0.783742	0.725649	0.728271	0.719386	0.828674	0.719594	1

[truncated: 5 more sheets: Table-S10, Table-S11, Table-S12, Table-S13, Table-S14]
